# Supplementary material for: Laser capture microscopy coupled with Smart-seq2 for precise spatial transcriptomic profiling
Source: Nat Commun. 2016 Jul 8;7:12139. doi: 10.1038/ncomms12139 (PMC4941116; doi:10.1038/ncomms12139)
Supplement: Supplementary Data 1 — Differentially expressed genes between motor neurons isolated from mouse cervical (cSC) and lumbar (lSC) spinal cord. [file ncomms12139-s2.xlsx]

## Sheet: cSC_versus_lSC
Supplementary Data 1. Differentially expressed genes between motor neurons isolated from mouse cervical (cSC) and lumbar (lSC) spinal cord
Ensembl	log2FoldChange	padj	RefSeq
ENSMUSG00000050368	6.10549206597121	1.52057846895466e-153	Hoxd10
ENSMUSG00000022484	5.28669560666545	8.27270725999829e-118	Hoxc10
ENSMUSG00000000938	5.30639111991726	6.74958090947436e-103	Hoxa10
ENSMUSG00000029819	-4.17286269514146	2.42371924227377e-77	Npy
ENSMUSG00000038210	4.08853527162831	1.53361078739861e-51	Hoxa11
ENSMUSG00000034981	1.54174612225273	1.37725333310596e-27	Parm1
ENSMUSG00000030551	1.39274399463013	7.40726611748588e-24	Nr2f2
ENSMUSG00000038253	-1.70150014629998	5.19638574274095e-23	Hoxa5
ENSMUSG00000001661	-2.70463980955394	3.05850004493403e-21	Hoxc6
ENSMUSG00000035681	-2.23140586232665	4.68469976671534e-21	Kcnc2
ENSMUSG00000075394	-2.49353372174688	1.28142330496066e-18	Hoxc4
ENSMUSG00000043342	2.52244846844772	5.72463755752381e-18	Hoxd9
ENSMUSG00000034891	-1.25336732014187	3.00986052604833e-15	Sncb
ENSMUSG00000026678	1.98303814250036	4.02930289559938e-15	Rgs5
ENSMUSG00000078591	1.57912004102804	3.62501877628603e-14	Hs3st4
ENSMUSG00000047139	1.74413510022205	5.47751694161194e-14	Cd24a
ENSMUSG00000027419	-1.51023643601371	7.19195621788851e-14	Pcsk2
ENSMUSG00000022816	0.843759546876661	1.77153912494462e-13	Fstl1
ENSMUSG00000036295	1.28306781526671	6.32299149606436e-12	Lrrn3
ENSMUSG00000019888	1.39018310791866	6.96804282024536e-12	Mgat4c
ENSMUSG00000019647	-0.957809035448069	1.50594183068878e-11	Sema6a
ENSMUSG00000031367	0.757906297285982	6.71802038039444e-11	Ap1s2
ENSMUSG00000028963	1.30768191726917	9.4848781744546e-11	Uts2
ENSMUSG00000027797	0.699517732430303	3.16297478028861e-10	Dclk1
ENSMUSG00000032454	1.5490058714626	3.97214527808843e-10	Rbp2
ENSMUSG00000040856	-1.16831117585769	3.97880890108389e-10	Dlk1
ENSMUSG00000038236	-1.72932115469844	6.29768549539594e-10	Hoxa7
ENSMUSG00000090223	0.879918940004909	3.27333765639529e-09	Pcp4
ENSMUSG00000035105	1.12422415829929	1.62577866875174e-08	Egln3
ENSMUSG00000062785	-0.971674598729794	1.80661921546868e-08	Kcnc3
ENSMUSG00000040276	-0.762119341208352	2.12433761208809e-08	Pacsin1
ENSMUSG00000040867	-0.715078225516878	3.73251400893354e-08	Begain
ENSMUSG00000008575	0.580354064111332	3.87482927470907e-08	Nfib
ENSMUSG00000054196	0.920000395009544	4.59922832078451e-08	Cthrc1
ENSMUSG00000032011	-0.606495425252498	5.0491919399727e-08	Thy1
ENSMUSG00000047261	0.535248063806914	5.57495201246053e-08	Gap43
ENSMUSG00000032503	0.713914239904615	9.64252529332872e-08	Arpp21
ENSMUSG00000029669	0.980053207064954	1.31917575289412e-07	Tspan12
ENSMUSG00000025255	-1.70316335236388	2.72581859688194e-07	Zfhx4
ENSMUSG00000001657	-1.68722281674346	2.72581859688194e-07	Hoxc8
ENSMUSG00000047085	-0.719835094429771	2.9766356835315e-07	Lrrc4b
ENSMUSG00000056423	1.04234143247335	3.65045882294352e-07	Uts2b
ENSMUSG00000025950	0.81028634291673	4.35077620340009e-07	Idh1
ENSMUSG00000021217	1.18501471396385	4.71795781156714e-07	Tshz3
ENSMUSG00000027270	-1.64811459817236	6.5892732272826e-07	Lamp5
ENSMUSG00000060882	0.782874506433828	6.714190858503e-07	Kcnd2
ENSMUSG00000061654	1.050074849842	6.714190858503e-07	Spry3
ENSMUSG00000006731	-0.728370504825337	7.37560570148072e-07	B4galnt1
ENSMUSG00000025630	0.735453142241651	8.70413946757437e-07	Hprt
ENSMUSG00000043843	-0.986665729850136	9.03728942439151e-07	Tmem145
ENSMUSG00000022485	-1.53197775867802	1.83744446372717e-06	Hoxc5
ENSMUSG00000005656	0.810229259567462	2.34505281387926e-06	Snx6
ENSMUSG00000021130	-0.754517703104016	2.86377197474804e-06	Galnt16
ENSMUSG00000022103	1.08537510669299	3.4959372451071e-06	Gfra2
ENSMUSG00000032435	0.744085265893912	4.10171232389222e-06	Dync1li1
ENSMUSG00000034254	-0.711225643047212	4.99811241875221e-06	Agpat1
ENSMUSG00000005362	0.723928272392317	5.90653775385679e-06	Crbn
ENSMUSG00000054013	-0.720123373066878	6.74872454439811e-06	Tmem179
ENSMUSG00000033768	-0.857868821011292	7.46142368923503e-06	Nrxn2
ENSMUSG00000029752	0.541556147626573	7.58921962045718e-06	Asns
ENSMUSG00000024261	0.720311205884223	7.79788763519636e-06	Syt4
ENSMUSG00000003746	1.1872821149638	7.94586782632022e-06	Man1a
ENSMUSG00000032076	-0.805700840227749	8.7590414657863e-06	Cadm1
ENSMUSG00000036095	0.999810119101456	9.68443345981628e-06	Dgkb
ENSMUSG00000026547	0.855642974700283	1.03046943470319e-05	Tagln2
ENSMUSG00000031772	0.995728940090822	1.0933297615746e-05	Cntnap4
ENSMUSG00000016349	-1.02870670221062	1.15950154785595e-05	Eef1a2
ENSMUSG00000067629	-0.972790038972881	1.15950154785595e-05	Syngap1
ENSMUSG00000057897	-0.563409145279741	1.21023892299463e-05	Camk2b
ENSMUSG00000067194	0.53310341533284	1.24279004962652e-05	Eif1ax
ENSMUSG00000038718	-1.20528463786516	1.49116394219233e-05	Pbx3
ENSMUSG00000037217	-0.396071592458224	1.68082543004072e-05	Syn1
ENSMUSG00000059325	1.29719645997027	1.69718635578653e-05	Hopx
ENSMUSG00000039278	-0.788450185569393	1.85666275260237e-05	Pcsk1n
ENSMUSG00000022205	0.54430426023692	2.01802640720625e-05	Sub1
ENSMUSG00000032570	0.607144728059941	2.03496326904245e-05	Atp2c1
ENSMUSG00000020331	-1.0287913850501	2.12569747241897e-05	Hcn2
ENSMUSG00000038633	0.601367393174343	2.286347853471e-05	Degs1
ENSMUSG00000026825	-0.587933873310999	2.34847995428809e-05	Dnm1
ENSMUSG00000079523	-0.649080112184067	2.43090350575974e-05	Tmsb10
ENSMUSG00000037428	-0.616677398768913	2.82347054041174e-05	Vgf
ENSMUSG00000008450	0.908750749175552	2.89241295616914e-05	Nutf2
ENSMUSG00000102428	1.43170214149515	2.89241295616914e-05	PCDHGA12
ENSMUSG00000031765	-0.874847388161508	2.89983741891626e-05	Mt1
ENSMUSG00000042105	0.474463360386722	2.93524193575746e-05	Inpp5f
ENSMUSG00000022309	1.42925099395606	3.22654438521242e-05	Angpt1
ENSMUSG00000024084	1.04764933210375	3.22654438521242e-05	Qpct
ENSMUSG00000033152	-0.980380432616601	3.76188246306207e-05	Podxl2
ENSMUSG00000044071	0.969281064672537	3.83965982918021e-05	Fam19a2
ENSMUSG00000020440	-0.731354244672591	4.44321952965312e-05	Arf5
ENSMUSG00000021877	0.597820051094288	4.6406490472239e-05	Arf4
ENSMUSG00000031144	-0.529906214172116	4.69497984473734e-05	Syp
ENSMUSG00000004771	0.52947050189986	4.73384591625037e-05	Rab11a
ENSMUSG00000027879	0.707156573706833	5.04453909796775e-05	Sec22b
ENSMUSG00000030122	-0.785573523162937	5.16044520142166e-05	Ptms
ENSMUSG00000034799	-0.592659069326662	5.16044520142166e-05	Unc13a
ENSMUSG00000029544	-0.774240881559478	5.36608734112908e-05	Cabp1
ENSMUSG00000097248	1.16501404720596	5.4104244530485e-05	Gm2694
ENSMUSG00000019146	-0.485134929102602	5.75888402392791e-05	Cacng2
ENSMUSG00000042506	0.559688073135858	5.90925677261853e-05	Usp22
ENSMUSG00000039530	0.736053607944774	6.18218552679117e-05	Tusc3
ENSMUSG00000031207	0.86870234381928	6.38206352804876e-05	Msn
ENSMUSG00000017677	0.672581458619464	7.56316986649848e-05	Wsb1
ENSMUSG00000044894	-0.39925533576345	7.77375769316591e-05	Uqcrq
ENSMUSG00000027184	0.523998053579295	7.89049445480633e-05	Caprin1
ENSMUSG00000045573	0.912423473791153	7.89049445480633e-05	Penk
ENSMUSG00000040907	-0.709279473225019	8.28031764602161e-05	Atp1a3
ENSMUSG00000028782	-0.747739218214107	8.34218063544835e-05	Bai2
ENSMUSG00000021728	0.916994146022891	8.54612803565096e-05	Emb
ENSMUSG00000006782	-1.03427330618919	8.79959098960226e-05	Cnp
ENSMUSG00000031432	0.669673056474473	9.47689472476971e-05	Prps1
ENSMUSG00000013033	-0.551513299462013	0.000101973186985778	Lphn1
ENSMUSG00000029608	-0.552820428312133	0.000123018279129346	Rph3a
ENSMUSG00000061451	-0.601086505124761	0.000123285263592543	Tmem151a
ENSMUSG00000020027	0.784213239445035	0.000133338120637767	Socs2
ENSMUSG00000038486	-0.844258960632045	0.000134106700934701	Sv2a
ENSMUSG00000016252	-0.5856316394005	0.000139912834063598	Atp5e
ENSMUSG00000070923	0.750384951002203	0.000139912834063598	Klhl9
ENSMUSG00000070498	1.11375183471094	0.00014202012224172	Tmem132b
ENSMUSG00000063229	0.51872048110184	0.00014202012224172	Ldha
ENSMUSG00000022860	0.508483325795976	0.000145009654625752	Chodl
ENSMUSG00000019831	0.586857662800977	0.000149228818047743	Wasf1
ENSMUSG00000021194	-0.423912137631779	0.000149228818047743	Chga
ENSMUSG00000024403	-0.381449154840013	0.000149228818047743	Atp6v1g2
ENSMUSG00000019960	-1.18797354704925	0.000159160969421744	Dusp6
ENSMUSG00000007908	0.919531408255975	0.000170502301275527	Hmgcll1
ENSMUSG00000020368	0.427996632893972	0.000170502301275527	Canx
ENSMUSG00000015536	0.535010851222424	0.000175993301683227	Mocs2
ENSMUSG00000027199	0.883395163421801	0.000180840640440139	Gatm
ENSMUSG00000085139	0.774713427011563	0.000180840640440139	A730046J19Rik
ENSMUSG00000040037	0.926587722723959	0.000186602564406618	Negr1
ENSMUSG00000000552	-1.19471693960449	0.00018969953152734	Zfp385a
ENSMUSG00000005575	-0.533278521264617	0.000189817538971345	Ube2m
ENSMUSG00000056258	0.91961562790495	0.000193699649860216	Kcnq3
ENSMUSG00000027805	0.362706021899144	0.000208406781355575	Pfn2
ENSMUSG00000050856	-0.478489881909038	0.000208902156516154	Atp5k
ENSMUSG00000038227	1.27524860899845	0.000213211311605819	Hoxa9
ENSMUSG00000062184	0.700616932467056	0.000247473060945965	Hs6st2
ENSMUSG00000030111	1.28801370047095	0.000249589387633838	A2m
ENSMUSG00000031696	0.474691506262098	0.000249589387633838	Vps35
ENSMUSG00000067851	0.642584774386827	0.000272114410965634	Arfgef1
ENSMUSG00000022403	0.643142920558256	0.00027438418074194	St13
ENSMUSG00000004347	1.0890148990805	0.000292952394846171	Pde1c
ENSMUSG00000058975	-0.651533121244489	0.000321526533669578	Kcnc1
ENSMUSG00000098557	0.844519170745846	0.000331189007772578	Kctd12
ENSMUSG00000028197	-1.1780129781938	0.000332028263219357	Col24a1
ENSMUSG00000025370	0.958354146164397	0.000343000927002732	Cdh9
ENSMUSG00000047514	0.567320113662433	0.000344192861982936	Tspyl1
ENSMUSG00000055069	0.785124635477812	0.000344192861982936	Rab39
ENSMUSG00000060923	0.565603841164842	0.000344729248558475	Acyp2
ENSMUSG00000019373	0.698718064730943	0.000344729248558475	Cops3
ENSMUSG00000022708	-0.90186295437496	0.000355555881553522	Zbtb20
ENSMUSG00000058966	-0.589249950613573	0.000362305629682749	Fam57b
ENSMUSG00000048915	0.561720348856515	0.000362305629682749	Efna5
ENSMUSG00000019194	-0.618605824852332	0.00037645894664829	Scn1b
ENSMUSG00000024798	0.918113758401337	0.000384756483443814	Htr7
ENSMUSG00000006576	-0.44054337019396	0.000388956786948365	Slc4a3
ENSMUSG00000062949	0.616006683323385	0.00039518816039755	Atp11c
ENSMUSG00000020458	0.427934966045076	0.000397574858907173	Rtn4
ENSMUSG00000026150	0.443414388549896	0.000426448633433167	Mff
ENSMUSG00000037012	-0.471182555703893	0.000447056657667386	Hk1
ENSMUSG00000022119	0.703826939842554	0.000478217379088097	Rbm26
ENSMUSG00000025967	0.465293547064948	0.00049145378551555	Eef1b2
ENSMUSG00000097545	-0.666809155227446	0.000508874390995255	A930011O12Rik
ENSMUSG00000027669	0.806149692694735	0.000515226285632767	Gnb4
ENSMUSG00000020149	0.410423542395492	0.000529830047676477	Rab1
ENSMUSG00000042109	-0.552221041739832	0.000537728912665846	Csdc2
ENSMUSG00000001891	0.505402976182367	0.000556932961768442	Ugp2
ENSMUSG00000032478	1.17075531812944	0.000560478628638278	Nme6
ENSMUSG00000030806	-0.521597468287699	0.000566049697961177	Stx1b
ENSMUSG00000058153	-0.621834170746659	0.000567288597427999	Sez6l
ENSMUSG00000038112	0.500714177047068	0.000567288597427999	AW551984
ENSMUSG00000024099	0.396342729253597	0.000567288597427999	Ndufv2
ENSMUSG00000040111	-0.719077687984894	0.000571933158781719	Gramd1b
ENSMUSG00000044927	-1.00240299101786	0.000574740599086982	H1fx
ENSMUSG00000020315	0.374527737153934	0.000574740599086982	Sptbn1
ENSMUSG00000021536	0.476357917664497	0.000575313846087774	Adcy2
ENSMUSG00000064351	0.611432133469627	0.000575313846087774	mt-Co1
ENSMUSG00000079658	0.523340396613624	0.000582073625268406	Tceb1
ENSMUSG00000055053	-0.437682334251235	0.000582073625268406	Nfic
ENSMUSG00000042115	-0.877387750411972	0.000585542707800995	Klhdc8a
ENSMUSG00000025089	0.731970018945075	0.000585652746579009	Gfra1
ENSMUSG00000014226	0.529661406266266	0.000589332401537414	Cacybp
ENSMUSG00000031342	0.447594155555009	0.000606637967456607	Gpm6b
ENSMUSG00000027895	-0.49749425063287	0.000643517532220173	Kcnc4
ENSMUSG00000030357	-0.484324509067733	0.000682212708165446	Fkbp4
ENSMUSG00000062044	-0.953170181007626	0.000682212708165446	Lmtk3
ENSMUSG00000034390	-0.505992735990446	0.000682212708165446	Cmip
ENSMUSG00000038187	0.755779255239914	0.000738267308966683	Btbd10
ENSMUSG00000028221	0.62908263126601	0.000739362018513766	Tmem55a
ENSMUSG00000034245	-0.514857883341518	0.00075338840000523	Hdac11
ENSMUSG00000031558	0.616652100564051	0.000783828523250859	Slit2
ENSMUSG00000026347	-1.17343070843095	0.000802374682864316	Tmem163
ENSMUSG00000034780	0.668900291827435	0.000802374682864316	B3galt1
ENSMUSG00000036199	-0.311281120173319	0.000824809776455971	Ndufa13
ENSMUSG00000029478	-0.835763532813298	0.000859034637589833	Ncor2
ENSMUSG00000038740	-0.843589990755179	0.000865443909252339	Mvb12b
ENSMUSG00000050357	-0.73835660506718	0.000874658208543742	Rltpr
ENSMUSG00000005973	1.05820745435359	0.000894510331257884	Rcn1
ENSMUSG00000027438	0.337705089607105	0.000894642000123306	Napb
ENSMUSG00000034730	-0.61333329344257	0.000901298674260552	Bai1
ENSMUSG00000036564	0.347254546077983	0.000909513488763341	Ndrg4
ENSMUSG00000055943	0.631088587630782	0.000924714936004924	Emc7
ENSMUSG00000041351	-0.572346969767227	0.000930943843521905	Rap1gap
ENSMUSG00000038872	-1.01751513448459	0.000935122169998209	Zfhx3
ENSMUSG00000022199	-0.380642485674902	0.00100190534604874	Slc22a17
ENSMUSG00000024735	-0.596359408198262	0.00102279569261039	Prpf19
ENSMUSG00000030621	-0.844162945308397	0.00103745188266813	Me3
ENSMUSG00000015149	-0.606544014575581	0.00106065392556213	Sirt2
ENSMUSG00000019877	0.391518734283183	0.00108189442498977	Serinc1
ENSMUSG00000041380	-1.10827600962169	0.00108493591679543	Htr2c
ENSMUSG00000015165	-0.511157775094083	0.00108493591679543	Hnrnpl
ENSMUSG00000022337	0.529292193113967	0.00108582693595583	Emc2
ENSMUSG00000059921	0.774420243539072	0.00112689303962549	Unc5c
ENSMUSG00000038608	1.0891862241549	0.00120363498023124	Dock10
ENSMUSG00000087658	-1.10274743346751	0.00124414848469222	Hotairm1
ENSMUSG00000028410	0.408687915268095	0.00129031533481631	Dnaja1
ENSMUSG00000001334	-0.902660681354842	0.00129031533481631	Fndc5
ENSMUSG00000028149	0.35316569818771	0.0013172086943013	Rap1gds1
ENSMUSG00000040385	0.636897074326163	0.0013172086943013	Ppp1ca
ENSMUSG00000054920	0.786352954401021	0.00132805371822698	Klhl5
ENSMUSG00000064341	0.437471297890877	0.00133688941400405	mt-Nd1
ENSMUSG00000025742	0.888326493490693	0.00133991872657892	Prps2
ENSMUSG00000073411	-0.719944468305689	0.00134688352170239	H2-D1
ENSMUSG00000018189	0.516076616231467	0.00136241143164445	Uchl5
ENSMUSG00000069670	0.838663750121446	0.00136649020930798	Nkain2
ENSMUSG00000020116	0.62892080992914	0.00138689813055332	Pno1
ENSMUSG00000020152	0.632966242761793	0.00143087192112547	Actr2
ENSMUSG00000044155	0.80084265352773	0.00144733106359206	Lsm8
ENSMUSG00000094002	0.835562677980077	0.00144733106359206	Gm9866
ENSMUSG00000034098	-0.937080496990521	0.00146638983013646	Fstl5
ENSMUSG00000040759	-1.08779410436414	0.00150461765261399	Cmtm5
ENSMUSG00000037152	-0.374266865147288	0.00153160797378799	Ndufc1
ENSMUSG00000035203	-0.716116689627384	0.00153218194480362	Epn1
ENSMUSG00000027951	-0.542012971538375	0.00158292195327155	Adar
ENSMUSG00000038738	-0.459957634465306	0.00162284800440368	Shank1
ENSMUSG00000022791	-0.678128518961492	0.00162284800440368	Tnk2
ENSMUSG00000021693	0.404451955834113	0.00163861185657376	Kif2a
ENSMUSG00000056596	-0.430668618410506	0.0017646805125535	Trnp1
ENSMUSG00000024953	-0.362631663100485	0.0017763809034294	Prdx5
ENSMUSG00000026452	-0.457880916752768	0.00181697892206769	Syt2
ENSMUSG00000027475	0.64380669190089	0.00184151843083923	Kif3b
ENSMUSG00000033998	-0.74761481777314	0.00184151843083923	Kcnk1
ENSMUSG00000020936	-0.420077381055626	0.00184151843083923	Nmt1
ENSMUSG00000069132	1.12664541794332	0.00191613201192275	Nxph2
ENSMUSG00000073805	0.767507043528933	0.00192069147312023	Fam196a
ENSMUSG00000041548	0.481101436889164	0.00195110785768812	Hspb8
ENSMUSG00000018707	-0.374921137707935	0.00201412740683686	Dync1h1
ENSMUSG00000032757	0.78920663102995	0.00201751721276895	Bet1
ENSMUSG00000025422	-0.752281172434232	0.00204455304972264	Agap2
ENSMUSG00000020607	0.814348922483909	0.00205626816303801	Fam84a
ENSMUSG00000042388	-0.649221264258277	0.00207199261313058	Dlgap3
ENSMUSG00000071649	-0.511938360141654	0.00207199261313058	B3gat3
ENSMUSG00000028719	0.552541853859129	0.00209348388884127	Cmpk1
ENSMUSG00000048385	-0.99735010545248	0.00209348388884127	Scrt1
ENSMUSG00000024176	-0.993874747445175	0.00209348388884127	Sox8
ENSMUSG00000006392	0.644169042621051	0.00216346515359866	Med8
ENSMUSG00000033885	0.573552122344784	0.00217390623997668	Pxk
ENSMUSG00000038502	-0.530971230030018	0.00218839598646298	Ptov1
ENSMUSG00000045246	-1.0970695559235	0.00218977460601646	Kcng4
ENSMUSG00000030057	0.425796426523033	0.00219810434507108	Cnbp
ENSMUSG00000048756	-0.9118380208977	0.00220120930209935	Foxo3
ENSMUSG00000045414	0.777080459780917	0.00220859077717165	1190002N15Rik
ENSMUSG00000039148	-0.700421415023498	0.00224501668374076	Sart1
ENSMUSG00000022013	0.42776881571613	0.00225066389441333	Dnajc15
ENSMUSG00000037072	0.516422405554819	0.0022883097207852	2016-09-15
ENSMUSG00000001270	-0.48758615994532	0.0022883097207852	Ckb
ENSMUSG00000020932	-1.11090070569232	0.00240452318091868	Gfap
ENSMUSG00000024335	-0.58430484033592	0.0024246356870979	Brd2
ENSMUSG00000031503	0.769449154869011	0.002457679007089	Col4a2
ENSMUSG00000038838	-1.05935362151787	0.00251481022666277	Vars2
ENSMUSG00000030868	0.525310476084911	0.00263001824799414	Dctn5
ENSMUSG00000000355	0.471211635761676	0.00265619004453563	Mcts1
ENSMUSG00000060371	-0.747834119401579	0.00268972145926362	Caln1
ENSMUSG00000025903	0.702325749241711	0.00271337751005009	Lypla1
ENSMUSG00000024425	0.671755410670394	0.00275610783300485	Ndfip1
ENSMUSG00000028184	0.55676119513701	0.00290604127144847	Lphn2
ENSMUSG00000002984	-0.551637067154367	0.00290604127144847	Tomm40
ENSMUSG00000049281	0.832994219829873	0.00290604127144847	Scn3b
ENSMUSG00000041607	-1.05610760938091	0.00290604127144847	Mbp
ENSMUSG00000056427	-0.740818996958581	0.00296205423267907	Slit3
ENSMUSG00000020849	0.303080869327423	0.00303668868823549	Ywhae
ENSMUSG00000039478	0.641845355509545	0.00304095591531307	Micu3
ENSMUSG00000054263	0.692501339099072	0.00313224324994869	Lifr
ENSMUSG00000029462	0.43544074672813	0.0031838018332465	Vps29
ENSMUSG00000004267	-0.325731863753351	0.0031838018332465	Eno2
ENSMUSG00000031681	0.632601503621811	0.0031838018332465	Smad1
ENSMUSG00000006930	-0.56054183120444	0.0031838018332465	Hap1
ENSMUSG00000033170	-0.882368438202954	0.0031838018332465	Card10
ENSMUSG00000022489	-0.679095730657788	0.0031838018332465	Pde1b
ENSMUSG00000042401	-0.81349397038879	0.0031838018332465	Crtac1
ENSMUSG00000038462	0.334402558646322	0.00321844865317699	Uqcrfs1
ENSMUSG00000011877	-0.627286169485277	0.00330800071435692	Git1
ENSMUSG00000030844	-0.941971685427003	0.00341053643457457	Rgs10
ENSMUSG00000039470	0.663032863491418	0.00345677286395663	Zdhhc2
ENSMUSG00000024958	-0.679226042469913	0.00352025316873999	Gpr137
ENSMUSG00000042492	-0.599148085475026	0.00363563411302121	Tbc1d10b
ENSMUSG00000021559	0.591747283405435	0.00363764823952054	Dapk1
ENSMUSG00000091537	0.630049481141501	0.00364302101393879	Tma7
ENSMUSG00000052934	-0.485714873752628	0.0038105897754022	Fbxo31
ENSMUSG00000015733	0.529034120448456	0.00384667808322635	Capza2
ENSMUSG00000009075	0.513914498203438	0.00385475705094026	Cabp7
ENSMUSG00000020205	-0.770814932978084	0.00391175813710635	Phlda1
ENSMUSG00000055026	-0.800395065374796	0.00392228105489878	Gabrg3
ENSMUSG00000021266	-0.500776597885154	0.00394600990733012	Wars
ENSMUSG00000063511	-0.610495046321863	0.00401913581842567	Snrnp70
ENSMUSG00000029674	-0.701274415840328	0.00417204589860512	Limk1
ENSMUSG00000043300	0.495703443523477	0.00418866214872482	B3galnt1
ENSMUSG00000034472	0.840505756746878	0.00418866214872482	Rasd2
ENSMUSG00000065922	-0.9168259269938	0.00418866214872482	n-R5-8s1
ENSMUSG00000021613	0.629932175160057	0.00425521939968457	Hapln1
ENSMUSG00000028266	-0.489194875929992	0.0043459756284912	Lmo4
ENSMUSG00000052681	0.570835123828986	0.0043459756284912	Rap1b
ENSMUSG00000038845	-0.556706080284285	0.0043459756284912	Phb
ENSMUSG00000025266	0.567616856023212	0.0043585749637893	Gnl3l
ENSMUSG00000044060	0.819921509068375	0.00439162131875449	A830010M20Rik
ENSMUSG00000040097	-0.75739421478024	0.0044258442126852	Flywch1
ENSMUSG00000035934	0.973193284654918	0.0045281883025411	Pknox2
ENSMUSG00000028945	0.553882559661047	0.00459566164953413	Rheb
ENSMUSG00000063239	-0.787231216744108	0.00459566164953413	Grm4
ENSMUSG00000030695	-0.370951866072806	0.00461892642099958	Aldoa
ENSMUSG00000027108	0.428577403499778	0.00463780254350044	Ola1
ENSMUSG00000062937	0.488211118747772	0.00463780254350044	Mtap
ENSMUSG00000000058	0.710302404202995	0.00463780254350044	Cav2
ENSMUSG00000004207	-0.541566167274269	0.00463780254350044	Psap
ENSMUSG00000034974	-0.899013967688844	0.00463780254350044	Dapk3
ENSMUSG00000001707	0.622262301835712	0.00463780254350044	Eef1e1
ENSMUSG00000036438	0.462716028868832	0.00463780254350044	Calm2
ENSMUSG00000002985	-0.621730876151529	0.00466228270600424	Apoe
ENSMUSG00000040373	0.566439786938484	0.00466228270600424	Cacng5
ENSMUSG00000025016	0.437640256640586	0.00466228270600424	Tm9sf3
ENSMUSG00000060935	0.673207747718375	0.00479788442876352	Tmem263
ENSMUSG00000031778	-0.446314097367642	0.00479788442876352	Cx3cl1
ENSMUSG00000021591	0.50570518171078	0.00479788442876352	Glrx
ENSMUSG00000025979	0.462701628961538	0.00491315045710574	Mob4
ENSMUSG00000070802	-0.397940241229451	0.00491315045710574	Pnmal2
ENSMUSG00000028565	-0.547099650048649	0.0049432469413273	Nfia
ENSMUSG00000019849	0.569763520444746	0.00495328571373061	Prep
ENSMUSG00000018846	0.616925021424351	0.00495328571373061	Pank3
ENSMUSG00000021066	0.410772320552866	0.00497678451547904	Atl1
ENSMUSG00000037349	-0.937875608378671	0.00497678451547904	Nudt22
ENSMUSG00000028020	0.422294827244091	0.0050205459058157	Glrb
ENSMUSG00000020135	-0.565280250298921	0.00504219091761151	Apc2
ENSMUSG00000028931	-0.53257145462932	0.00510638757355476	Kcnab2
ENSMUSG00000017776	0.582998245975921	0.00541999329803566	Crk
ENSMUSG00000058297	-0.445134689767461	0.0054216608899685	Spock2
ENSMUSG00000051111	-0.403253135658193	0.00550733107860501	Sv2c
ENSMUSG00000046909	0.923832238337524	0.00609077327694653	Tefm
ENSMUSG00000045731	0.814354913678335	0.00609199160079967	Pnoc
ENSMUSG00000004558	-0.411564769906282	0.00617210085777413	Ndrg2
ENSMUSG00000020053	0.930359039329194	0.0062547169054062	Igf1
ENSMUSG00000062661	-0.416757561745236	0.00626460767603933	Ncs1
ENSMUSG00000025757	0.419624309194807	0.00626460767603933	Hspa4l
ENSMUSG00000039735	0.575351296590794	0.00632071665555033	Fnbp1l
ENSMUSG00000027016	0.705666728861147	0.00632609253887323	Zfp385b
ENSMUSG00000070469	0.933403307767719	0.00635568663515749	Adamtsl3
ENSMUSG00000032320	0.419347302947267	0.006644566720743	Rcn2
ENSMUSG00000000296	0.669198350879607	0.00669836222121108	Tpd52l1
ENSMUSG00000060073	0.503632243223906	0.00674045018034286	Psma3
ENSMUSG00000043445	-0.600794867973551	0.00674045018034286	Pgp
ENSMUSG00000015476	-0.922879040418459	0.00679732352930592	Prrt1
ENSMUSG00000033949	0.453377370333889	0.00679732352930592	Trim36
ENSMUSG00000027273	0.368827061169916	0.00680058485061067	Snap25
ENSMUSG00000029722	-0.684364629175448	0.0068973727106152	Agfg2
ENSMUSG00000022055	0.296920767613444	0.0068973727106152	Nefl
ENSMUSG00000029461	-0.314693894723101	0.00694007962692829	Fam168a
ENSMUSG00000038055	-0.665188724305194	0.00694007962692829	Dexi
ENSMUSG00000025666	0.744745522314003	0.00706068129903269	Tmem47
ENSMUSG00000097971	-1.00914475312985	0.00711202783286407	Gm26917
ENSMUSG00000000120	0.92979065808566	0.00717893512782225	Ngfr
ENSMUSG00000023011	-0.415224475443571	0.00717893512782225	Faim2
ENSMUSG00000050541	-0.658044795144238	0.00720841793005297	Adra1b
ENSMUSG00000031197	0.496014685384191	0.00726956532557377	Vbp1
ENSMUSG00000031740	-0.866558053088275	0.00731780760842976	Mmp2
ENSMUSG00000042439	-0.765697178863874	0.00736864805112958	Zfp532
ENSMUSG00000053297	-0.520163181620802	0.00740739730221968	AI854703
ENSMUSG00000037622	-0.790391216105113	0.00744528173807131	Wdtc1
ENSMUSG00000001472	-0.304076741001448	0.00752582306924821	Tcf25
ENSMUSG00000035171	0.784086310892798	0.00756553945623359	1110059E24Rik
ENSMUSG00000074607	-0.913647985259518	0.00768980712809909	Tox2
ENSMUSG00000048665	0.854431367362761	0.00773077667027355	Gm27015
ENSMUSG00000030226	0.759695435439726	0.0077676784792653	Lmo3
ENSMUSG00000000308	-0.299684019070003	0.00785559517276208	Ckmt1
ENSMUSG00000028098	0.46943640329901	0.00785559517276208	Rnf115
ENSMUSG00000025040	0.590048804566587	0.00803177101111322	Fundc1
ENSMUSG00000051098	0.362597776241321	0.00803177101111322	Mblac2
ENSMUSG00000020664	0.439625157400002	0.00804929089758214	Dld
ENSMUSG00000035847	0.417830834763004	0.00818758597185497	Ids
ENSMUSG00000038324	-0.394323433086308	0.00839329792886859	Trpc4ap
ENSMUSG00000034349	0.711382683687109	0.0085618002737528	Smc4
ENSMUSG00000033128	-0.702770791080637	0.00860194542673677	Gga1
ENSMUSG00000041112	0.690926312070298	0.00861582637913967	Elmo1
ENSMUSG00000041353	0.568474333727986	0.00862648562194165	Tmem29
ENSMUSG00000023328	-0.41255443105888	0.00862648562194165	Ache
ENSMUSG00000038453	-0.77026532240391	0.00862648562194165	Srcin1
ENSMUSG00000021136	0.846779454920076	0.00862648562194165	Smoc1
ENSMUSG00000039838	-0.495512512493163	0.00862809327990649	Slc45a1
ENSMUSG00000064289	0.8776806237783	0.00870210550140487	Tank
ENSMUSG00000014294	-0.337824023084096	0.00870210550140487	Ndufa2
ENSMUSG00000024921	-0.437075368158922	0.00870210550140487	Smarca2
ENSMUSG00000039483	-0.624373045764714	0.00873014830423703	Asb6
ENSMUSG00000030584	-0.590612758501011	0.00880526175076089	Dpf1
ENSMUSG00000006717	-0.471621806931006	0.00885498231232596	Acot13
ENSMUSG00000031066	-0.660149898765112	0.00889375421521942	Usp11
ENSMUSG00000032060	0.755671373312274	0.00889375421521942	Cryab
ENSMUSG00000031980	-0.986369899951951	0.00903412170216159	Agt
ENSMUSG00000073639	0.416073276005953	0.00903412170216159	Rab18
ENSMUSG00000039728	-0.979350159431588	0.00905404826992597	Slc6a5
ENSMUSG00000036699	0.482439766408427	0.00906098972732492	Zcchc12
ENSMUSG00000026473	-0.517957005738727	0.00915756917606275	Glul
ENSMUSG00000073755	-0.400160462764749	0.00925846852067429	5730409E04Rik
ENSMUSG00000003345	-0.641909745176717	0.00929943067973898	Csnk1g2
ENSMUSG00000023826	0.563109238031934	0.00939630554917362	Park2
ENSMUSG00000020926	-0.472908118594917	0.00946056229276592	Adam11
ENSMUSG00000032291	-0.984292062303929	0.00952501020365318	Crabp1
ENSMUSG00000021973	0.490701243574962	0.00953438400336503	Micu2
ENSMUSG00000020811	0.56928183361288	0.00953438400336503	Wscd1
ENSMUSG00000026179	-0.337568257619543	0.00965776829001434	Pnkd
ENSMUSG00000054256	-0.742261905863305	0.00965776829001434	Msi1
ENSMUSG00000022376	-0.638301182150334	0.00980361598892381	Adcy8
ENSMUSG00000031176	0.427270078938113	0.00981907674881833	Dynlt3
ENSMUSG00000028249	0.519394809715097	0.0102269609647787	Sdcbp
ENSMUSG00000049336	0.557902301538815	0.0103128671266788	Tenm2
ENSMUSG00000052632	0.844900999509779	0.0103128671266788	Asap2
ENSMUSG00000083679	-0.516780785186175	0.0104376339209798	Gm12892
ENSMUSG00000035011	-0.663172118584058	0.0104376339209798	Zbtb7a
ENSMUSG00000034570	-0.56480643316856	0.0105895859781444	Inpp5j
ENSMUSG00000045672	0.931472215981712	0.0107371822495626	Col27a1
ENSMUSG00000021357	0.622923928097339	0.0107371822495626	Exoc2
ENSMUSG00000025613	0.386976873220607	0.0107371822495626	Cct8
ENSMUSG00000006526	-0.882988074137592	0.0107449005341883	Tmem110
ENSMUSG00000016534	0.556750609972151	0.010990710776978	Lamp2
ENSMUSG00000062908	0.656363915085157	0.010990710776978	Acadm
ENSMUSG00000029403	0.659531790816911	0.010990710776978	Cdkl2
ENSMUSG00000022436	-0.502982276724222	0.010990710776978	Sh3bp1
ENSMUSG00000022048	0.353864367992573	0.0110134867580188	Dpysl2
ENSMUSG00000029772	0.463903675031918	0.0110268822761705	Ahcyl2
ENSMUSG00000022451	0.665206239237684	0.0110268822761705	Twf1
ENSMUSG00000016386	-0.92605038491127	0.0110845484713955	Mpped2
ENSMUSG00000024097	0.579797004640331	0.0110845484713955	Srsf7
ENSMUSG00000031239	0.510006082746678	0.0111696528467765	Itm2a
ENSMUSG00000015879	0.598505714162596	0.0111696528467765	Fam184b
ENSMUSG00000020638	0.591883916931444	0.0111696528467765	Cmpk2
ENSMUSG00000020326	0.595658579215065	0.0111786049514611	Ccng1
ENSMUSG00000019428	-0.346941930658876	0.0111961342781184	Fkbp8
ENSMUSG00000007594	-0.355130591656312	0.0112020127916008	Hapln4
ENSMUSG00000003418	0.898801569432586	0.0112822220911727	St8sia6
ENSMUSG00000021785	0.661258541727243	0.01131361033413	Ngly1
ENSMUSG00000051146	-0.398323989215819	0.01131361033413	Camk2n2
ENSMUSG00000041642	-0.643770256983154	0.0113180014253297	Kif21b
ENSMUSG00000028833	-0.494483234371914	0.0113180014253297	Ncdn
ENSMUSG00000063171	-0.843346305901595	0.0113180014253297	Rps4l
ENSMUSG00000031502	0.679487601569178	0.0114121390039149	Col4a1
ENSMUSG00000031149	0.496790960000216	0.0114775964927561	Praf2
ENSMUSG00000033082	0.932615092301685	0.0114775964927561	Clec1a
ENSMUSG00000031297	0.957414825584553	0.0115479020397215	Slc7a3
ENSMUSG00000031760	-0.410256283567809	0.0115572177944998	Mt3
ENSMUSG00000020044	0.66785820996449	0.0115765933740446	Timp3
ENSMUSG00000061313	0.523075470218826	0.0116326650970541	Ddhd2
ENSMUSG00000032328	0.32194610663405	0.011703008677194	Tmem30a
ENSMUSG00000071708	0.455252087238708	0.0117168244940597	Sms
ENSMUSG00000026014	0.358270338241481	0.0117268830485756	Raph1
ENSMUSG00000026816	-0.837429114384676	0.0117268830485756	Gtf3c5
ENSMUSG00000021557	0.381686100326322	0.0119210874926903	Agtpbp1
ENSMUSG00000032336	0.245092066173071	0.0120444144998359	Nptn
ENSMUSG00000021087	0.283811567544995	0.0120779328065477	Rtn1
ENSMUSG00000030751	0.390511426454786	0.0121854945321095	Psma1
ENSMUSG00000002504	-0.451242340011669	0.0121854945321095	Slc9a3r2
ENSMUSG00000026696	0.450145629442018	0.0122156467996482	Vamp4
ENSMUSG00000003469	-0.849367256574189	0.0123785827106494	Phyhip
ENSMUSG00000013523	-0.929096452218586	0.0123935024701489	Bcas1
ENSMUSG00000054667	0.671810974934341	0.0123935024701489	Irs4
ENSMUSG00000024378	0.803228908459092	0.0124492267792751	Stard4
ENSMUSG00000058571	0.833915297664667	0.0125448223529411	Gpc6
ENSMUSG00000025092	0.297492223062494	0.0125493517347466	Hspa12a
ENSMUSG00000027957	0.732218946309411	0.0125892042483678	Slc35a3
ENSMUSG00000025579	-0.418559834478244	0.0125892042483678	Gaa
ENSMUSG00000030731	-0.437940927739383	0.012603308211484	Syt3
ENSMUSG00000027030	0.368219154605198	0.0129690570873429	Stk39
ENSMUSG00000033419	0.270094240939757	0.0129847951274788	Snap91
ENSMUSG00000035834	0.735223754647913	0.0129847951274788	Polr3g
ENSMUSG00000070697	-0.674835454222682	0.0130102640405879	Utp3
ENSMUSG00000045039	-0.489858211729873	0.0130102640405879	Megf8
ENSMUSG00000078958	0.920411308386888	0.0130102640405879	Atp6ap1l
ENSMUSG00000042312	-0.878647941806937	0.0131209895997457	S100a13
ENSMUSG00000022306	0.941234877879994	0.01316875377213	Zfpm2
ENSMUSG00000038902	-0.695568969641043	0.013231579618389	Pogz
ENSMUSG00000029126	0.494611311042218	0.0133868954043435	Nsg1
ENSMUSG00000034949	-0.588477526315502	0.0133868954043435	Zfr2
ENSMUSG00000005374	-0.904391261538955	0.0134223332572408	Tbl2
ENSMUSG00000003411	-0.516656758087441	0.0136204594275094	Rab3b
ENSMUSG00000030704	0.287659747804326	0.0136204594275094	Rab6a
ENSMUSG00000009640	-0.63731063408785	0.0137445505360119	Dmap1
ENSMUSG00000025582	-0.668011405104301	0.0137445505360119	Nptx1
ENSMUSG00000040648	0.482049431619659	0.0137845031699973	Ppip5k2
ENSMUSG00000082229	0.335926820424361	0.0137845031699973	Nap1l2
ENSMUSG00000039515	-0.603845269139256	0.0138281594500625	Ppp2r4
ENSMUSG00000015090	0.921595044666052	0.0140521314576985	Ptgds
ENSMUSG00000030350	-0.4887354879403	0.0140913536172223	Prmt8
ENSMUSG00000034324	0.704260787341093	0.0141053929571502	Tmem132c
ENSMUSG00000057561	0.558848602515682	0.0142078368641563	Eif1a
ENSMUSG00000024270	0.464625493654998	0.0144808441141511	Slc39a6
ENSMUSG00000024614	0.528436268840999	0.0145175246783267	Tmx3
ENSMUSG00000071076	-0.62285740955434	0.014527050971704	Jund
ENSMUSG00000030805	-0.796196065498618	0.0148586843497042	Stx4a
ENSMUSG00000061731	-0.736891981534389	0.0150467646890201	Ext1
ENSMUSG00000033906	0.683333162294473	0.0150817612233556	Zdhhc15
ENSMUSG00000029366	0.663885628216355	0.0150817612233556	Dck
ENSMUSG00000022054	0.272322627478175	0.0150817612233556	Nefm
ENSMUSG00000025558	0.630134340150342	0.0151074056556183	Dock9
ENSMUSG00000006373	0.532465646776871	0.0153589982383851	Pgrmc1
ENSMUSG00000043858	0.833907609472458	0.0154243184740062	Nup62
ENSMUSG00000026051	0.827399219345321	0.0154825062301975	1500015O10Rik
ENSMUSG00000018593	-0.678889466661692	0.0154825062301975	Sparc
ENSMUSG00000027834	0.550494139887593	0.0154877815958257	Serpini1
ENSMUSG00000088595	-0.890178175645023	0.0154877815958257	Gm24601
ENSMUSG00000046378	-0.580977798072592	0.0154877815958257	Asphd1
ENSMUSG00000019890	0.919170127998952	0.0154877815958257	Nts
ENSMUSG00000045176	-0.681782483524	0.0155880284396015	2310047M10Rik
ENSMUSG00000019861	0.55708504131779	0.0156716858095062	Gopc
ENSMUSG00000009090	-0.401242092034046	0.0156938754136618	Ap1b1
ENSMUSG00000022757	0.452852726922327	0.015728709721351	Tfg
ENSMUSG00000027799	0.392757067928322	0.0157588448080379	Nbea
ENSMUSG00000029408	-0.442639460951096	0.0158649915940882	Abcb9
ENSMUSG00000024976	0.585717090007152	0.0160510387950018	Shoc2
ENSMUSG00000014075	0.679044994237514	0.0161028688007179	Tctex1d2
ENSMUSG00000040249	-0.575822984530384	0.0162289082799064	Lrp1
ENSMUSG00000026959	-0.475079033443496	0.0162697752719731	Grin1
ENSMUSG00000046432	-0.309814410381251	0.0163964087375076	Ngfrap1
ENSMUSG00000086429	0.857057031973478	0.0163964087375076	Gt(ROSA)26Sor
ENSMUSG00000024583	0.319592868561276	0.0165626429505095	Txnl1
ENSMUSG00000087143	0.75564787063391	0.0169118064103897	A830082K12Rik
ENSMUSG00000027894	0.6375087157971	0.0171616888202325	Slc6a17
ENSMUSG00000029673	-0.729878182900472	0.0171913366604141	Auts2
ENSMUSG00000019470	-0.812627668090405	0.0171958260853191	Xab2
ENSMUSG00000066877	0.782957295932242	0.0175666819469238	Nck2
ENSMUSG00000022594	-0.28683025663629	0.0176159250979766	Lynx1
ENSMUSG00000018865	-0.291987886321416	0.0176159250979766	Sult4a1
ENSMUSG00000008763	0.452430455410859	0.0177994054137101	Man1a2
ENSMUSG00000028434	0.546974657289762	0.0177994054137101	Epb4.1l4b
ENSMUSG00000063626	0.392925849841203	0.0177994054137101	Unc5d
ENSMUSG00000036510	-0.742093215933222	0.0177994054137101	Cdh8
ENSMUSG00000025175	-0.809336927488457	0.0177994054137101	Fn3k
ENSMUSG00000057411	-0.497217210307208	0.0177994054137101	Fam173a
ENSMUSG00000026109	0.442202579446378	0.0178665454331304	Tmeff2
ENSMUSG00000050786	0.77937856610661	0.0178699742694949	Ccdc126
ENSMUSG00000027201	0.626070391503604	0.0180769522795932	Myef2
ENSMUSG00000097006	-0.412970641282387	0.0180769522795932	9530082P21Rik
ENSMUSG00000028538	-0.644246431129992	0.0181049500093669	St3gal3
ENSMUSG00000054452	-0.326133207628659	0.0181049500093669	Aes
ENSMUSG00000034683	0.877431198494489	0.0181071591820666	Ppp1r1c
ENSMUSG00000028337	0.538540829404703	0.0181071591820666	Coro2a
ENSMUSG00000015094	-0.382104728644259	0.0183083679136202	Npdc1
ENSMUSG00000051067	-0.48692640301425	0.0183172482846741	Lingo3
ENSMUSG00000027984	0.592045679727474	0.0184753871892574	Hadh
ENSMUSG00000071604	-0.77294186635437	0.0188721997413895	Fam189a2
ENSMUSG00000069565	-0.648584257806249	0.01908505869891	Dazap1
ENSMUSG00000096883	-0.7715809749188	0.0191255885498245	Shisa8
ENSMUSG00000043670	-0.697868596877504	0.0193444461864607	Diras1
ENSMUSG00000031523	-0.614261895803036	0.0194944722076096	Dlc1
ENSMUSG00000090071	-0.509054392591394	0.0195753955548097	Cdk5r2
ENSMUSG00000004892	-0.49950290683822	0.0197352939012922	Bcan
ENSMUSG00000022663	0.565096508955155	0.0197352939012922	Atg3
ENSMUSG00000036249	0.645234502117513	0.0197663661405106	Rbm43
ENSMUSG00000030352	-0.546560766908344	0.0199666608297895	Tspan9
ENSMUSG00000027346	0.489957713724493	0.0202185001545144	Gpcpd1
ENSMUSG00000047714	0.512344369837847	0.0202190803868387	Ppp1r2
ENSMUSG00000076258	-0.85618074551287	0.0204284973868361	Gm23935
ENSMUSG00000062929	0.364839870225896	0.0206276871192337	Cfl2
ENSMUSG00000027977	0.872018324929617	0.0206584866165085	Ndst3
ENSMUSG00000034024	0.291021110460106	0.0210732748306131	Cct2
ENSMUSG00000029095	-0.353447493121464	0.0211754922019692	Ablim2
ENSMUSG00000061904	0.232893415324131	0.0212114303364462	Slc25a3
ENSMUSG00000024381	-0.428749651810166	0.0212114303364462	Bin1
ENSMUSG00000007721	-0.544737213382811	0.021464962144177	Ccdc124
ENSMUSG00000020803	0.47139730195422	0.0217275174983326	Txndc17
ENSMUSG00000020277	-0.586443433223574	0.0217288733927664	Pfkl
ENSMUSG00000024800	0.604384136562197	0.0217547184774252	Rpp30
ENSMUSG00000001542	0.685550824101643	0.021875480052388	Ell2
ENSMUSG00000022763	-0.442691513067431	0.0220138770940263	Aifm3
ENSMUSG00000030291	0.477252265798668	0.0220505713105509	Med21
ENSMUSG00000026113	0.370461379754135	0.0222022329929925	Inpp4a
ENSMUSG00000042570	-0.693281342989018	0.0223041802779999	Mier2
ENSMUSG00000031221	0.486020227113395	0.022347970609175	Igbp1
ENSMUSG00000040118	0.549134173961066	0.0224904992282976	Cacna2d1
ENSMUSG00000054808	-0.623518549373769	0.0225586485365449	Actn4
ENSMUSG00000005610	0.284146844995991	0.0226961441072254	Eif4g2
ENSMUSG00000024044	0.323349059340866	0.0229883611779502	Epb4.1l3
ENSMUSG00000060601	-0.593643765093245	0.0231999148455051	Nr1h2
ENSMUSG00000003068	-0.748711890783589	0.0231999148455051	Stk11
ENSMUSG00000021303	0.36132943551184	0.0231999148455051	Gng4
ENSMUSG00000013787	-0.492668112916909	0.0233408487668392	Ehmt2
ENSMUSG00000059013	-0.556878937593284	0.0234596361589962	Sh2d3c
ENSMUSG00000022551	-0.241564460719189	0.0235130353091447	Cyc1
ENSMUSG00000036112	0.380968125087099	0.023552826263434	Metap2
ENSMUSG00000058740	-0.603114764183976	0.0240203422002449	Kcnt1
ENSMUSG00000079317	0.620213175348396	0.0240203422002449	Trappc2
ENSMUSG00000026235	0.597879521022462	0.0240355644193919	Epha4
ENSMUSG00000057229	-0.615151147021971	0.0242230015294219	Atp5sl
ENSMUSG00000026399	0.776586735062688	0.0243361541767038	Cd55
ENSMUSG00000014601	-0.513517381231855	0.0245702777330002	Strip1
ENSMUSG00000001127	0.389648999978675	0.0246385842431638	Araf
ENSMUSG00000044080	-0.729435900277602	0.0246385842431638	S100a1
ENSMUSG00000026991	-0.585790667272415	0.0246772149294611	Pkp4
ENSMUSG00000028948	-0.64133206713384	0.0246772149294611	Nol9
ENSMUSG00000022228	0.653155196370238	0.024685942728195	Zscan26
ENSMUSG00000039128	0.637570115358894	0.0247588927070741	Cdc123
ENSMUSG00000020483	-0.403746772590509	0.0247588927070741	Dynll2
ENSMUSG00000029550	-0.422079686250796	0.0247932131952687	Sppl3
ENSMUSG00000032329	0.710474157015705	0.0248584909792774	Hmg20a
ENSMUSG00000095139	0.530689547365129	0.0249393670953703	Pou3f2
ENSMUSG00000022346	0.845287727309804	0.0249483940247714	Myc
ENSMUSG00000067336	0.342380462102787	0.0249653227821839	Bmpr2
ENSMUSG00000032231	0.448250511395122	0.0250883277358213	Anxa2
ENSMUSG00000007097	-0.592176304873589	0.0252498695910494	Atp1a2
ENSMUSG00000074738	-0.49374530195487	0.0252659375561645	B930041F14Rik
ENSMUSG00000029156	0.364336702851271	0.0253592683421492	Sgcb
ENSMUSG00000071660	0.69785411404123	0.0253592683421492	Ttc9c
ENSMUSG00000058355	0.407715388055064	0.0255024281899713	Abce1
ENSMUSG00000025959	0.480545444925477	0.0257505547234582	Klf7
ENSMUSG00000040843	0.374486240063163	0.0257505547234582	Tiprl
ENSMUSG00000046138	0.712769024701634	0.0257505547234582	9930021J03Rik
ENSMUSG00000022217	-0.426393143187062	0.0258589243794204	Emc9
ENSMUSG00000037916	-0.348831684201633	0.0258741226872055	Ndufv1
ENSMUSG00000022812	0.345640182849775	0.0260234175533272	Gsk3b
ENSMUSG00000020949	0.446685885209687	0.026027029268644	Fkbp3
ENSMUSG00000031673	0.675096219232136	0.0260586942310793	Cdh11
ENSMUSG00000051910	0.871116281503671	0.0260810757942521	Sox6
ENSMUSG00000034501	0.663576960592206	0.0260810757942521	Pcnxl4
ENSMUSG00000045994	-0.561298563137447	0.0261877948984242	B3gat1
ENSMUSG00000040710	0.796466445975551	0.0263881621197622	St8sia4
ENSMUSG00000056413	-0.387397312090374	0.0264101424576614	Adap1
ENSMUSG00000044628	-0.369686925540234	0.0264241724812329	Rnf208
ENSMUSG00000016541	0.245420432889829	0.0264674235598588	Atxn10
ENSMUSG00000032217	0.706839346080037	0.0265347310602486	Rnf111
ENSMUSG00000052419	0.632347055742617	0.0267931424241391	2610001J05Rik
ENSMUSG00000043496	-0.840122253406498	0.0270784240410992	Tril
ENSMUSG00000038406	-0.58919919255345	0.0270784240410992	Scaf1
ENSMUSG00000035530	-0.353781907353668	0.0270840026089093	Eif1
ENSMUSG00000028837	0.36158553495034	0.0272658245701597	Psmb2
ENSMUSG00000064061	0.348143085915651	0.0273606837798711	Dzip3
ENSMUSG00000038936	0.310725847477775	0.0276146730467728	Sccpdh
ENSMUSG00000020661	-0.338649280742459	0.0279229280562745	Dnmt3a
ENSMUSG00000026576	0.418073256075969	0.0279411172782327	Atp1b1
ENSMUSG00000033389	0.505516782814111	0.0279651925653609	Arhgap44
ENSMUSG00000026509	0.369179933136826	0.0283548582524476	Capn2
ENSMUSG00000028478	-0.287664767568887	0.0283548582524476	Clta
ENSMUSG00000031647	0.355695973427636	0.0284786315623691	Mfap3l
ENSMUSG00000019923	0.278765892587501	0.028502744642314	Zwint
ENSMUSG00000028664	-0.721673632715783	0.0286056207009085	Ephb2
ENSMUSG00000020386	0.418398931221115	0.0286179757225542	Sar1b
ENSMUSG00000040599	0.665573156665783	0.0286179757225542	Mis12
ENSMUSG00000021057	0.458148545664848	0.0286179757225542	Akap5
ENSMUSG00000066438	0.668928034761416	0.0286179757225542	Plekhd1
ENSMUSG00000039218	-0.398874811179012	0.0288804124351993	Srrm2
ENSMUSG00000031093	0.813465128966779	0.0291033996566895	Dock11
ENSMUSG00000049511	0.587632730462111	0.0292844311679628	Htr1b
ENSMUSG00000044912	0.523482578326009	0.0292844311679628	Syt16
ENSMUSG00000006411	0.81739060684157	0.0293193645852861	Pvrl4
ENSMUSG00000026356	0.553594075685164	0.0293965703506524	Dars
ENSMUSG00000059316	-0.335760874395832	0.0293965703506524	Slc27a4
ENSMUSG00000035637	-0.604986018792164	0.0293965703506524	Grhpr
ENSMUSG00000030105	0.388494085255287	0.0293965703506524	Arl8b
ENSMUSG00000075324	0.8443559248389	0.0296526146477792	Fign
ENSMUSG00000018102	0.661373505901376	0.0296526146477792	Hist1h2bc
ENSMUSG00000025969	0.38504996690623	0.0297759730470592	Nrp2
ENSMUSG00000019738	-0.517541615331162	0.0297782665763028	Polr2i
ENSMUSG00000036093	0.800227257939197	0.0298264471491981	Arl5a
ENSMUSG00000000581	0.394553036998825	0.0298264471491981	C1d
ENSMUSG00000024925	-0.594228631638345	0.0298264471491981	Rnaseh2c
ENSMUSG00000004364	0.369145212691112	0.0301142253627402	Cul3
ENSMUSG00000027254	-0.347311476151282	0.0301142253627402	Map1a
ENSMUSG00000051579	0.539030513416716	0.0301142253627402	Tceal8
ENSMUSG00000026319	0.497670350301477	0.0302160965261358	2310035C23Rik
ENSMUSG00000038828	-0.601641552336364	0.0302160965261358	Tmem214
ENSMUSG00000091955	-0.572484025734194	0.0303892218806474	Gm9844
ENSMUSG00000032356	-0.321140561529783	0.0305393428955563	Rasgrf1
ENSMUSG00000061028	-0.70584021506344	0.030651584920186	Clasrp
ENSMUSG00000047557	0.85194674079593	0.030763525806145	Lxn
ENSMUSG00000034544	0.648320275440745	0.0311193786892524	Rsrc1
ENSMUSG00000030120	-0.366936013655423	0.0311193786892524	Mlf2
ENSMUSG00000040929	0.802374326774525	0.0311193786892524	Rfx3
ENSMUSG00000036815	0.563899517126059	0.0312461088224922	Dpp10
ENSMUSG00000027500	0.243344117993734	0.0312461088224922	Stmn2
ENSMUSG00000020397	0.631046091586373	0.0313626488388432	Med7
ENSMUSG00000084786	-0.337864449871157	0.0315500741137999	Ubl5
ENSMUSG00000027575	-0.509943806154727	0.0315535887652514	Arfgap1
ENSMUSG00000027102	-0.731299849360137	0.0319709546390376	Hoxd8
ENSMUSG00000037720	0.438126906788454	0.0321152466388041	Tmem33
ENSMUSG00000076432	0.288906253269362	0.0322129445933982	Ywhaq
ENSMUSG00000028035	0.515071481709175	0.0327039243856836	Dnajb4
ENSMUSG00000029869	-0.556292761326309	0.0327889844648379	Ephb6
ENSMUSG00000042846	0.503668270309813	0.0327901209469561	Lrrtm3
ENSMUSG00000030688	-0.610533648794094	0.0330040085653044	Stard10
ENSMUSG00000041712	0.674126077489195	0.0331696396828251	Ubr7
ENSMUSG00000019254	-0.62243733577358	0.0331810034129934	Ppp1r12c
ENSMUSG00000026463	0.567062385708687	0.0332336099946254	Atp2b4
ENSMUSG00000040675	0.744668887208857	0.0332336099946254	Mthfd1l
ENSMUSG00000026727	0.564214360698163	0.0332568228342571	Rsu1
ENSMUSG00000070000	-0.606466250967982	0.0333831352062513	Fcho1
ENSMUSG00000001260	0.728061194865704	0.0334635867200503	Gabrg1
ENSMUSG00000025738	-0.426222623740478	0.0334635867200503	Fbxl16
ENSMUSG00000033149	0.818918191830534	0.0337655391104388	Phldb2
ENSMUSG00000025855	-0.224073099868503	0.0339035550610511	Prkar1b
ENSMUSG00000024856	-0.622659460106486	0.0339035550610511	Cdk2ap2
ENSMUSG00000045576	0.697848616145687	0.0339081517471758	St7l
ENSMUSG00000038178	-0.625628876849497	0.0339081517471758	Slc43a2
ENSMUSG00000036622	-0.280428492346301	0.0340805277746398	Atp13a2
ENSMUSG00000035640	-0.433638334043044	0.0341255231326075	Dos
ENSMUSG00000051232	0.578722371365565	0.0341324364170083	Tmem199
ENSMUSG00000026456	0.549110941260279	0.034358081174264	Cyb5r1
ENSMUSG00000003863	-0.683067472244243	0.034358081174264	Ppfia3
ENSMUSG00000040731	-0.324723396224237	0.0344146799389421	Eif4h
ENSMUSG00000017664	-0.545228660132119	0.0346297831912884	Slc35c2
ENSMUSG00000070695	0.583415864800494	0.0346437657267332	Cntnap5a
ENSMUSG00000000253	-0.43797000552883	0.0346437657267332	Gmpr
ENSMUSG00000024579	-0.624907946099995	0.0346812067348293	Pcyox1l
ENSMUSG00000044288	-0.837108335234539	0.0346991046392054	Cnr1
ENSMUSG00000029110	0.437792653349827	0.0346991046392054	Rnf4
ENSMUSG00000035139	0.743627765529367	0.0346991046392054	Secisbp2
ENSMUSG00000010663	-0.493652809838771	0.0346991046392054	Fads1
ENSMUSG00000028576	0.662903586731296	0.0348128935992072	Ift74
ENSMUSG00000029681	-0.635970902740905	0.03542155320355	Bcl7b
ENSMUSG00000028199	0.779238115188665	0.0355425479472936	Cryz
ENSMUSG00000031987	-0.520621919501854	0.0356213221430492	Egln1
ENSMUSG00000027350	-0.396291775982486	0.0359418321495244	Chgb
ENSMUSG00000096954	0.823799216647367	0.0359659012445519	Gdap10
ENSMUSG00000052833	0.415754682196857	0.0360099006632413	Sae1
ENSMUSG00000019986	-0.307318301470878	0.0360130286571083	Ahi1
ENSMUSG00000024587	0.344381140503257	0.0360130286571083	Nars
ENSMUSG00000028354	0.606510253806499	0.0360990521304737	Fmn2
ENSMUSG00000026853	-0.615811618135998	0.0360990521304737	Crat
ENSMUSG00000032679	0.414081402217397	0.0360990521304737	Cd59a
ENSMUSG00000059981	-0.534232622711171	0.0360990521304737	Taok2
ENSMUSG00000052981	-0.332530915737231	0.0360990521304737	Ube2ql1
ENSMUSG00000096768	-0.694894123398014	0.0360990521304737	Erdr1
ENSMUSG00000027993	0.286770925406071	0.036289193496439	Trim2
ENSMUSG00000027852	0.54156812106885	0.0364371097687239	Nras
ENSMUSG00000085925	-0.504955213579563	0.0364371097687239	Rtl1
ENSMUSG00000027615	0.697441824289448	0.0365432551858823	Hps3
ENSMUSG00000025893	0.474216169944921	0.0367589685963427	Kbtbd3
ENSMUSG00000035936	-0.453093812225353	0.0370201140779981	Aldh5a1
ENSMUSG00000079598	-0.469148550291545	0.037046308303969	Clec2l
ENSMUSG00000052504	0.716600558026544	0.037046308303969	Epha3
ENSMUSG00000024420	0.595880181428451	0.037046308303969	Zfp521
ENSMUSG00000049866	-0.448321895306679	0.0375495414979273	Arl4c
ENSMUSG00000028525	0.476207945549847	0.0375495414979273	Pde4b
ENSMUSG00000025362	-0.385010033872137	0.0375495414979273	Rps26
ENSMUSG00000021939	0.268849408828017	0.0375495414979273	Ctsb
ENSMUSG00000040452	0.50110724039414	0.0375495414979273	Cdh12
ENSMUSG00000022558	-0.507019424097213	0.0375495414979273	Mroh1
ENSMUSG00000002771	-0.601444696919393	0.0376330791872594	Grin2d
ENSMUSG00000009621	-0.573489383110607	0.0377606461112626	Vav2
ENSMUSG00000006906	0.532409163645447	0.0378323366943291	Stambp
ENSMUSG00000034648	0.596625037916312	0.0378537906863749	Lrrn1
ENSMUSG00000002980	-0.557544675995115	0.0378537906863749	Bcam
ENSMUSG00000025777	0.392772882606626	0.0379151541297294	Gdap1
ENSMUSG00000028975	-0.658772184009811	0.0379151541297294	Pex14
ENSMUSG00000026585	0.293018540594209	0.0379780630012644	Kifap3
ENSMUSG00000028300	0.397892978703278	0.0379828102443203	3110043O21Rik
ENSMUSG00000019302	-0.304196889058127	0.0379828102443203	Atp6v0a1
ENSMUSG00000001285	0.580084097663145	0.0379828102443203	Myg1
ENSMUSG00000025240	0.344939947471686	0.0380060564942868	Sacm1l
ENSMUSG00000003316	-0.557103021258057	0.0380118647599307	Glg1
ENSMUSG00000023484	0.274699368807027	0.0380939086634313	Prph
ENSMUSG00000031278	0.464545161941286	0.0384193446789331	Acsl4
ENSMUSG00000031516	0.450730545648798	0.0385866424561521	Dctn6
ENSMUSG00000008958	-0.747291979755232	0.0386509073320368	Vps72
ENSMUSG00000051007	-0.459687488328363	0.0386509073320368	Pddc1
ENSMUSG00000100241	-0.283971351472347	0.0386509073320368	Slc18a3
ENSMUSG00000044067	0.425637220696739	0.0387556577777768	Gpr22
ENSMUSG00000004071	-0.337552893321664	0.0391435997762109	Cdip1
ENSMUSG00000003410	-0.374830584015841	0.0391760827510537	Elavl3
ENSMUSG00000016833	0.445469166797106	0.0392619120773231	Mrps18c
ENSMUSG00000022415	-0.466119813020906	0.0392944091603464	Syngr1
ENSMUSG00000029001	-0.35571742633233	0.0393844371052102	Fbxo44
ENSMUSG00000029166	-0.329426096263308	0.0393932073134998	Mapre3
ENSMUSG00000030669	0.386599675659662	0.0393932073134998	Calca
ENSMUSG00000071860	0.666126955364505	0.0393932073134998	2900055J20Rik
ENSMUSG00000027422	-0.620883977952487	0.0395023124957273	Rrbp1
ENSMUSG00000051730	0.715146136115757	0.0396078208880386	Mettl5
ENSMUSG00000011256	0.346687243417421	0.0396078208880386	Adam19
ENSMUSG00000039195	-0.254419286269529	0.0396127531990261	1110008P14Rik
ENSMUSG00000030045	0.522874491887979	0.0396352088328843	Mrpl19
ENSMUSG00000040270	0.641590148108102	0.0397740860111447	Bach2
ENSMUSG00000045062	0.770296485497278	0.0398613530491033	Pcdhb7
ENSMUSG00000068373	-0.434438875848483	0.0399000701755882	D430041D05Rik
ENSMUSG00000054423	0.236058750988998	0.0401813794796045	Cadps
ENSMUSG00000074345	0.757586151359729	0.0401813794796045	Tnfaip8l3
ENSMUSG00000022338	0.384588573465484	0.0401813794796045	Eny2
ENSMUSG00000050705	-0.44310861397492	0.0401872940303508	2310061I04Rik
ENSMUSG00000050875	0.399212659123524	0.0403110071219379	A730017C20Rik
ENSMUSG00000100826	0.360119065848834	0.0404042932704879	D7Ertd715e
ENSMUSG00000023017	-0.504877479569215	0.0404042932704879	Asic1
ENSMUSG00000028134	0.406281757804046	0.0407813874078553	Ptbp2
ENSMUSG00000046442	0.405390055088162	0.0407813874078553	Ppm1e
ENSMUSG00000031996	0.279989957852299	0.0410914838537082	Aplp2
ENSMUSG00000029422	0.479595313431265	0.0415230899663605	Rsrc2
ENSMUSG00000006471	-0.758118299601046	0.0417147581070895	Ndor1
ENSMUSG00000049536	0.469309393120893	0.0417383303996586	Tceal1
ENSMUSG00000027099	0.38799234297613	0.0417548394943915	Mtx2
ENSMUSG00000021710	0.488633171360504	0.0417548394943915	Nln
ENSMUSG00000042763	0.494950007285109	0.0417885586151187	Maneal
ENSMUSG00000078578	0.36146114667474	0.0419760256380608	Ube2d3
ENSMUSG00000041408	0.6113253296487	0.0419944023961619	Wapal
ENSMUSG00000091337	0.360802394728063	0.0420125213655232	Eid1
ENSMUSG00000021843	0.386375250192644	0.0422835114442214	Ktn1
ENSMUSG00000041040	0.555846840209889	0.0424969042679036	Fam117b
ENSMUSG00000022856	0.489250811382953	0.0425856007405557	Tmem41a
ENSMUSG00000020273	0.741072132125778	0.0426669996310206	Papolg
ENSMUSG00000056629	-0.413046077620862	0.0426669996310206	Fkbp2
ENSMUSG00000048142	-0.316636069828107	0.0427053808138308	Nat8l
ENSMUSG00000021578	0.486962781979014	0.0429601894811563	Ccdc127
ENSMUSG00000029802	0.784430369929886	0.0430651645235156	Abcg2
ENSMUSG00000031925	0.618426986515614	0.0436166047906805	Maml2
ENSMUSG00000038690	-0.290174449161446	0.0438341002402157	Atp5j2
ENSMUSG00000030061	0.526447038392454	0.0441484607790477	Uba3
ENSMUSG00000036499	0.515089075661161	0.0441484607790477	Eea1
ENSMUSG00000026442	-0.31321924328289	0.0442005472882023	Nfasc
ENSMUSG00000028689	-0.804895293159352	0.0442005472882023	Ccdc163
ENSMUSG00000040712	-0.438143075837672	0.0442005472882023	Camta2
ENSMUSG00000021264	0.602772069470047	0.0442005472882023	Yy1
ENSMUSG00000026737	0.507459955694729	0.0444359072704401	Pip4k2a
ENSMUSG00000003072	-0.362052340309061	0.0444359072704401	Atp5d
ENSMUSG00000090761	-0.652372041929832	0.0444359072704401	Gm17201
ENSMUSG00000026187	0.571655369264161	0.0445518731633057	Xrcc5
ENSMUSG00000050373	-0.470396258392542	0.0446722823983004	Snx21
ENSMUSG00000027508	0.720901596086648	0.0446722823983004	Pag1
ENSMUSG00000042078	-0.404699626517586	0.0446722823983004	Svop
ENSMUSG00000038604	-0.454495330751967	0.0446722823983004	Fam65a
ENSMUSG00000048216	0.462516296155077	0.0447998368590839	Gpr85
ENSMUSG00000019795	0.269283101661676	0.0450134186205041	Pcmt1
ENSMUSG00000027167	0.665682265440957	0.0450914065797254	Elp4
ENSMUSG00000028977	-0.708859596054781	0.0453597618367285	Casz1
ENSMUSG00000021832	0.339647033080013	0.0454015802053586	Psmc6
ENSMUSG00000030607	-0.691096669023706	0.0457561282089915	Acan
ENSMUSG00000071359	0.535706558870028	0.0457561282089915	Tbpl1
ENSMUSG00000035478	-0.42881507304422	0.0457561282089915	Mbd3
ENSMUSG00000020349	0.242641717728948	0.0457561282089915	Ppp2ca
ENSMUSG00000027187	0.387931311811105	0.0457732221443625	Cat
ENSMUSG00000079157	-0.416231098904799	0.0457732221443625	Fam155a
ENSMUSG00000031762	-0.606248678463592	0.0457732221443625	Mt2
ENSMUSG00000008822	0.498024590148312	0.0457732221443625	Acyp1
ENSMUSG00000056153	0.752944221797551	0.0457732221443625	Socs6
ENSMUSG00000047368	0.378415402848481	0.0457732221443625	Abhd17b
ENSMUSG00000015396	-0.65518477654319	0.0460051924707024	Cd83
ENSMUSG00000022564	-0.297220710609045	0.0460051924707024	Grina
ENSMUSG00000021546	0.281634518894086	0.046044718045449	Hnrnpk
ENSMUSG00000026603	0.667075328566997	0.0462372622222938	Smyd2
ENSMUSG00000063873	-0.351289432735986	0.0462372622222938	Slc24a3
ENSMUSG00000059361	-0.571902986284754	0.0462372622222938	Nrsn2
ENSMUSG00000003865	-0.502556674101023	0.0462372622222938	Gys1
ENSMUSG00000001833	0.299237870320458	0.0462372622222938	2016-09-07
ENSMUSG00000022982	0.267832260181766	0.0462372622222938	Sod1
ENSMUSG00000024603	0.404778501416338	0.0462372622222938	Dctn4
ENSMUSG00000047126	0.219560728127316	0.0462520496254974	Cltc
ENSMUSG00000031425	-0.78368856603421	0.0463152685159759	Plp1
ENSMUSG00000030663	0.589873151749055	0.0463152685159759	1110004F10Rik
ENSMUSG00000015759	0.424558552160086	0.0463152685159759	Cnih1
ENSMUSG00000036613	-0.671617482530775	0.0463152685159759	Tssc1
ENSMUSG00000024487	0.515464850657529	0.0463152685159759	Yipf5
ENSMUSG00000095041	-0.484726995638333	0.0463152685159759	PISD
ENSMUSG00000028700	-0.451408829260066	0.046503466784171	Pomgnt1
ENSMUSG00000021972	0.523524390483565	0.0472126973944917	Hmbox1
ENSMUSG00000045252	-0.644705245196981	0.0472168175159736	Zfp574
ENSMUSG00000044768	0.521928931010075	0.0475145949860275	D1Ertd622e
ENSMUSG00000040415	-0.583040610120482	0.0475145949860275	Dtx3
ENSMUSG00000015806	0.389443030808871	0.0475466242537735	Qdpr
ENSMUSG00000044408	0.544803677623608	0.0479461224192919	Sptssa
ENSMUSG00000030847	-0.722806704343423	0.0479960586592331	Bag3
ENSMUSG00000033938	-0.242826017437665	0.0479960586592331	Ndufb7
ENSMUSG00000017417	-0.758389485847659	0.0479960586592331	Plxdc1
ENSMUSG00000033863	-0.59583211520206	0.0482284960926269	Klf9
ENSMUSG00000040794	-0.657618950238283	0.0483564485099492	C1qtnf4
ENSMUSG00000017774	0.567453819486347	0.0483564485099492	Myo1c
ENSMUSG00000060227	0.413068479669265	0.0485996678880067	Casc4
ENSMUSG00000058709	-0.500566248919078	0.0485996678880067	Egln2
ENSMUSG00000032366	0.281728826179139	0.048877137732811	Tpm1
ENSMUSG00000079654	-0.691647442468545	0.0488918327341099	Prrt4
ENSMUSG00000067578	0.619359501874593	0.0490179453670607	Cbln4
ENSMUSG00000031813	-0.577140810535165	0.0490179453670607	Mvb12a
ENSMUSG00000052889	-0.506621086062909	0.0491451074393166	Prkcb
ENSMUSG00000007777	0.450702159812732	0.0492550379087639	0610009B22Rik
ENSMUSG00000022698	0.406724117025584	0.0493068136011796	Naa50
ENSMUSG00000004642	0.649588337192323	0.0493166202401026	Slbp
ENSMUSG00000037253	0.570953781023722	0.04961040103382	Mex3c
ENSMUSG00000018906	-0.649848758959581	0.0496333227480906	P4ha2
ENSMUSG00000038400	-0.459369460222723	0.0497069939342075	Pmepa1
ENSMUSG00000021501	0.499335850613053	0.0498730896256558	Caml
