# Supplementary material for: Laser capture microscopy coupled with Smart-seq2 for precise spatial transcriptomic profiling
Source: Nat Commun. 2016 Jul 8;7:12139. doi: 10.1038/ncomms12139 (PMC4941116; doi:10.1038/ncomms12139)
Supplement: Supplementary Data 2 — Differentially expressed genes between human spinal motor neurons and midbrain dopamine neurons. [file ncomms12139-s3.xlsx]

## Sheet: MN_versus_mDA
Supplementary Data 2. Differentially expressed genes between human spinal motor neurons and midbrain dopamine neurons
Ensembl	log2FoldChange	padj	RefSeq
ENSG00000105711	-5.92582591018972	1.23994616587193e-130	SCN1B
ENSG00000141905	-5.47382552534432	2.02591933629694e-130	NFIC
ENSG00000099994	-11.110166624289	1.55992044033113e-104	SUSD2
ENSG00000152583	-5.00340183573844	2.58206992724134e-102	SPARCL1
ENSG00000142319	8.98414868642266	1.12165217292639e-98	SLC6A3
ENSG00000100285	-5.3429033335629	7.67628209451808e-85	NEFH
ENSG00000104722	-4.63062950014196	3.52855912931058e-84	NEFM
ENSG00000120885	-4.13716705506376	2.99527329384998e-79	CLU
ENSG00000180176	8.90464871772292	2.64804627933191e-78	TH
ENSG00000105514	-5.42474441751924	8.60212996150101e-70	RAB3D
ENSG00000170091	7.0901954333447	1.82111661110456e-66	HMP19
ENSG00000002586	-7.1811363860763	3.87427593268394e-62	CD99
ENSG00000162599	-5.93924315814222	3.71064847962515e-58	NFIA
ENSG00000106772	-2.85354150481881	3.71064847962515e-58	PRUNE2
ENSG00000135643	-6.88864577517658	4.60333644362839e-53	KCNMB4
ENSG00000169641	-2.79186905041258	6.32069359761609e-52	LUZP1
ENSG00000172380	-9.04326223202813	2.35410912462562e-50	GNG12
ENSG00000111262	-6.77767286708145	3.12101466612762e-50	KCNA1
ENSG00000151229	3.89220971591136	1.56883483208365e-49	SLC2A13
ENSG00000048540	5.9373710651976	2.39539510034336e-49	LMO3
ENSG00000154645	-9.97716163833446	8.60793240840524e-49	CHODL
ENSG00000183570	-3.75029105008716	3.01402501857018e-48	PCBP3
ENSG00000078328	-4.91366568173176	5.97004690273924e-48	RBFOX1
ENSG00000150394	6.97670696728545	3.01333006121686e-45	CDH8
ENSG00000166033	-3.67477394555304	5.96666401249925e-43	HTRA1
ENSG00000187193	-6.18550041336225	1.39637228566997e-41	MT1X
ENSG00000183049	-3.1615761418507	8.14792849281278e-40	CAMK1D
ENSG00000113578	-4.60258589075693	2.46473772614599e-39	FGF1
ENSG00000135406	-12.5562390993399	3.97796985798475e-39	PRPH
ENSG00000204388	-3.97563302060923	4.50476828077012e-39	HSPA1B
ENSG00000118785	-4.89329636697924	6.69843914473158e-39	SPP1
ENSG00000049247	-12.627394484328	4.53148456611212e-38	UTS2
ENSG00000150361	6.06470385444065	6.03377114886934e-38	KLHL1
ENSG00000177098	-5.19194780599847	6.26815569178333e-38	SCN4B
ENSG00000170962	-10.926684837553	6.63062421450888e-38	PDGFD
ENSG00000157542	5.88618229951264	8.63334308154645e-38	KCNJ6
ENSG00000185567	-3.97998597252266	1.7257493246768e-37	AHNAK2
ENSG00000113758	-2.92495981428101	4.94859699180676e-37	DBN1
ENSG00000101463	-7.63431253499841	6.15899862317088e-37	SYNDIG1
ENSG00000242265	3.16738268104964	1.62287222085699e-36	PEG10
ENSG00000091656	5.74362120343164	1.62287222085699e-36	ZFHX4
ENSG00000149654	-8.48035779023589	1.74028033728388e-36	CDH22
ENSG00000169762	-4.24232720729598	4.17608987161467e-36	TAPT1
ENSG00000109099	-6.48968825673432	6.41501745779133e-36	PMP22
ENSG00000187714	-12.2689673912735	1.07158264726085e-35	SLC18A3
ENSG00000154146	-9.01743696724311	1.13497185623199e-35	NRGN
ENSG00000170915	-3.03964963658491	1.98183498649697e-35	PAQR8
ENSG00000138623	-4.734045999435	2.55605485389183e-35	SEMA7A
ENSG00000063660	-2.90810759602414	2.7703592435351e-35	GPC1
ENSG00000210195	-4.82582732739971	3.33156979672135e-35	MT-TT
ENSG00000165092	7.60958380460718	3.6392639696118e-35	ALDH1A1
ENSG00000168610	-2.39103066519924	3.6392639696118e-35	STAT3
ENSG00000082397	-2.7897516829246	1.20883508809783e-34	EPB41L3
ENSG00000157152	-3.54892591690642	1.82120918418694e-34	SYN2
ENSG00000091490	-5.46067416787543	3.05580375657079e-34	SEL1L3
ENSG00000115665	-10.5156411566049	1.60671428387039e-33	SLC5A7
ENSG00000002587	-5.51002285220138	5.39114865627773e-33	HS3ST1
ENSG00000101489	2.54296709497321	7.04498877918663e-32	CELF4
ENSG00000067715	4.70139082214013	7.19059885472667e-32	SYT1
ENSG00000277586	-3.93082781881475	1.9809816814045e-31	NEFL
ENSG00000117632	3.50950599626756	3.4483691867429e-31	STMN1
ENSG00000100604	-2.3780284133583	8.1654540897945e-31	CHGA
ENSG00000135424	-4.62040157698414	1.26962669191518e-30	ITGA7
ENSG00000148468	-2.39252162674282	2.85547506248354e-30	FAM171A1
ENSG00000081803	6.64312648942204	1.50575244433951e-29	CADPS2
ENSG00000003096	5.68644264564284	1.50575244433951e-29	KLHL13
ENSG00000213171	-11.3908758209375	2.185881743443e-29	LINGO4
ENSG00000153234	7.54768117755423	2.2993272408494e-29	NR4A2
ENSG00000076706	-6.74738633919009	2.78415053412341e-29	MCAM
ENSG00000177508	-6.86804072539026	2.9770015083272e-29	IRX3
ENSG00000169439	6.6361968361214	5.38134395991633e-29	SDC2
ENSG00000147256	-7.96380321299411	7.41346991948265e-29	ARHGAP36
ENSG00000153130	2.62381408291794	1.45656184926088e-28	SCOC
ENSG00000167281	-3.82057191566881	1.50102127457226e-28	RBFOX3
ENSG00000171735	-2.49606009720201	3.0970245245205e-28	CAMTA1
ENSG00000164690	-3.93598894731629	3.94305274607729e-28	SHH
ENSG00000177732	-3.57313036482466	7.21994061017091e-28	SOX12
ENSG00000181291	-7.75782481037419	1.06850151812017e-27	TMEM132E
ENSG00000168490	-3.49613699633914	1.19623217822886e-27	PHYHIP
ENSG00000108001	6.19536675883188	1.22270513567437e-27	EBF3
ENSG00000127328	-3.56824321783597	1.41875267147697e-27	RAB3IP
ENSG00000187867	-5.59471312897065	1.41875267147697e-27	PALM3
ENSG00000196358	-6.36931938055897	1.43277954030168e-27	NTNG2
ENSG00000066933	-2.05638943699095	2.13272044261887e-27	MYO9A
ENSG00000176046	-6.45358001537402	4.12993043711068e-27	NUPR1
ENSG00000107282	3.92643617082887	4.27403618709694e-27	APBA1
ENSG00000151552	2.49744101529645	4.47821163316179e-27	QDPR
ENSG00000198840	-4.50141804909974	7.58203657929886e-27	MT-ND3
ENSG00000100994	-3.02130971754585	1.12462339729398e-26	PYGB
ENSG00000075213	-8.96577231589073	1.37344954756756e-26	SEMA3A
ENSG00000065320	4.99542771443403	1.6048011897081e-26	NTN1
ENSG00000106351	-3.07001394625695	3.0613674088874e-26	AGFG2
ENSG00000155158	-2.18684219780309	4.16349323498365e-26	TTC39B
ENSG00000184368	-2.21418788240154	5.63441799091937e-26	MAP7D2
ENSG00000153113	-2.30332713669375	7.33663200271566e-26	CAST
ENSG00000092421	-4.73758556637076	1.06790656028672e-25	SEMA6A
ENSG00000185559	8.43451960245631	1.12924917020027e-25	DLK1
ENSG00000178568	6.22142132039844	1.22540458803809e-25	ERBB4
ENSG00000131711	-2.52727332179768	1.25218434984802e-25	MAP1B
ENSG00000149295	8.33879631655786	1.51831943464224e-25	DRD2
ENSG00000164106	-4.03376549693207	1.63568235505566e-25	SCRG1
ENSG00000201136	-4.36669962284276	1.76516665576683e-25	RNU6-353P
ENSG00000183379	-6.20287470757953	2.28956189391531e-25	SYNDIG1L
ENSG00000133083	-1.61759305367926	2.59756666973338e-25	DCLK1
ENSG00000196876	-2.40970584090298	6.54003202015874e-25	SCN8A
ENSG00000113594	-2.6451277625846	1.72492429926461e-24	LIFR
ENSG00000136099	5.46694826927701	3.30377062893608e-24	PCDH8
ENSG00000134352	-2.63069491396104	6.97889801646928e-24	IL6ST
ENSG00000210144	-4.22310656242191	9.55254054280301e-24	MT-TY
ENSG00000171724	-3.33452908016541	1.00487433851679e-23	VAT1L
ENSG00000064961	-3.75909380877832	1.2831775041709e-23	HMG20B
ENSG00000169504	-4.9373401040912	1.63896457644747e-23	CLIC4
ENSG00000113916	-4.26205939046056	2.61900716001835e-23	BCL6
ENSG00000165810	-6.84973576248766	2.67733306651352e-23	BTNL9
ENSG00000182718	-4.08144264234095	3.20403703823654e-23	ANXA2
ENSG00000123700	-4.86266287764765	3.68630166827044e-23	KCNJ2
ENSG00000181072	-7.05787818400833	4.23506055689057e-23	CHRM2
ENSG00000162434	-2.29587968773587	4.88889449639481e-23	JAK1
ENSG00000161381	-5.50194727607579	5.15358076334792e-23	PLXDC1
ENSG00000175868	-7.31822116963429	1.50775925884207e-22	CALCB
ENSG00000153707	-2.68928116760628	2.15593499137848e-22	PTPRD
ENSG00000211459	-3.82605931266438	3.00960056990579e-22	MT-RNR1
ENSG00000210176	-5.31845171887477	3.09155505754342e-22	MT-TH
ENSG00000152578	-3.20384407754431	3.64560878856803e-22	GRIA4
ENSG00000213047	-2.28875543730722	4.25959792584161e-22	DENND1B
ENSG00000140937	5.44541450193543	4.42621847092768e-22	CDH11
ENSG00000099957	-2.84423439598827	5.50015319079518e-22	P2RX6
ENSG00000145284	3.46779057686772	1.01206571548928e-21	SCD5
ENSG00000198355	-2.02923731640367	1.02472800312061e-21	PIM3
ENSG00000164398	-1.66568159497669	1.35644330141148e-21	ACSL6
ENSG00000143226	-4.3312150511024	2.28471712588526e-21	FCGR2A
ENSG00000025772	-2.09786571599501	2.31454167669248e-21	TOMM34
ENSG00000143858	-5.16096330344371	2.39533785370364e-21	SYT2
ENSG00000143171	-10.0108030135795	3.14858856501156e-21	RXRG
ENSG00000151929	-3.5961495499115	3.14858856501156e-21	BAG3
ENSG00000102886	-6.84204033934036	3.14858856501156e-21	GDPD3
ENSG00000132437	7.67218928084789	3.31075497326102e-21	DDC
ENSG00000105642	-4.11052377346412	4.20607575457887e-21	KCNN1
ENSG00000168993	-2.95386256841062	4.28774274203014e-21	CPLX1
ENSG00000185630	3.1640862223763	4.3635017438784e-21	PBX1
ENSG00000183023	5.0011606244207	5.1173858049996e-21	SLC8A1
ENSG00000209082	-3.38329705687311	5.13561986810814e-21	MT-TL1
ENSG00000169035	-10.0501625804041	5.36733633195406e-21	KLK7
ENSG00000132854	6.5266887107405	6.41517451033619e-21	KANK4
ENSG00000198695	-4.11165604400171	6.75243745341976e-21	MT-ND6
ENSG00000274514	-5.3933078146075	7.05474745576016e-21	Metazoa_SRP
ENSG00000177697	-2.61009009186096	7.09859047367647e-21	CD151
ENSG00000131398	-4.97316170151738	8.75056995364846e-21	KCNC3
ENSG00000152377	-4.92683449865732	1.17717918084699e-20	SPOCK1
ENSG00000069020	-3.14137046870821	1.53897710455563e-20	MAST4
ENSG00000170525	-2.83892166481384	1.63635547094812e-20	PFKFB3
ENSG00000115884	5.54631729035993	2.12412553508128e-20	SDC1
ENSG00000079308	-2.82052850119197	2.12412553508128e-20	TNS1
ENSG00000210077	-4.63194849289952	2.27950931184971e-20	MT-TV
ENSG00000162849	3.86325212199271	2.59951671875515e-20	KIF26B
ENSG00000158457	-4.64730804285025	2.59951671875515e-20	TSPAN33
ENSG00000149260	-4.26883412576188	2.98017253593151e-20	CAPN5
ENSG00000152402	-5.16207080630117	3.96879684923201e-20	GUCY1A2
ENSG00000160801	-4.41798724798077	5.47577422293334e-20	PTH1R
ENSG00000125148	-2.85699159406552	5.71655811339387e-20	MT2A
ENSG00000002933	-5.99953161343734	6.52653920529633e-20	TMEM176A
ENSG00000196376	3.09168011041046	7.30676702384971e-20	SLC35F1
ENSG00000225840	-4.77152593590529	9.40731972916772e-20	AC010970.2
ENSG00000198886	-3.92888819190353	9.69042832972154e-20	MT-ND4
ENSG00000096060	-5.58705117161159	1.31943003122028e-19	FKBP5
ENSG00000130675	-9.71109413462969	1.43814217686366e-19	MNX1
ENSG00000196911	-1.89023899288368	1.52890092487806e-19	KPNA5
ENSG00000102678	-1.98541758786437	1.52890092487806e-19	FGF9
ENSG00000139641	-2.1231831418696	1.72684507570711e-19	ESYT1
ENSG00000267629	-5.94072372376962	1.87453772236681e-19	AC138430.4
ENSG00000139190	-2.43688952092571	2.33058846023372e-19	VAMP1
ENSG00000198938	-3.40982816572624	2.33058846023372e-19	MT-CO3
ENSG00000135269	-8.63601492202115	2.55967330667201e-19	TES
ENSG00000065923	-2.87429099455623	2.71836540987575e-19	SLC9A7
ENSG00000106211	-3.84561408059569	2.87812221911922e-19	HSPB1
ENSG00000140416	-2.71482079238131	3.96006419712184e-19	TPM1
ENSG00000134318	-1.73820954484883	4.16856108410634e-19	ROCK2
ENSG00000174403	-4.4136733248179	4.2824999857859e-19	C20orf166-AS1
ENSG00000130829	-9.57696760678116	4.48597993187846e-19	DUSP9
ENSG00000198363	-1.7470965584774	4.63057016273699e-19	ASPH
ENSG00000175161	3.66708724531928	6.17461614343071e-19	CADM2
ENSG00000110680	-9.75122957601193	7.26075440747684e-19	CALCA
ENSG00000163064	8.15597960653604	1.05493473541539e-18	EN1
ENSG00000143147	3.41133155176552	1.17998441563831e-18	GPR161
ENSG00000276778	-4.52714940475046	1.4710550509875e-18	RP11-524N5.1
ENSG00000168461	-3.24308639097586	1.49997112108481e-18	RAB31
ENSG00000198865	-6.17194760537051	1.68685709997357e-18	CCDC152
ENSG00000174473	7.24250863857282	2.06778189299579e-18	GALNTL6
ENSG00000150093	-3.21303122504956	2.15873119062032e-18	ITGB1
ENSG00000144619	7.31889632369884	2.68416119953463e-18	CNTN4
ENSG00000185386	-3.21110989980107	3.08698822113083e-18	MAPK11
ENSG00000171246	-6.5207807687956	3.5545291298081e-18	NPTX1
ENSG00000147862	-5.65142758854061	3.7167293627394e-18	NFIB
ENSG00000157514	-1.99655131276343	4.36538003986721e-18	TSC22D3
ENSG00000151491	4.85004809625524	6.10672395796441e-18	EPS8
ENSG00000198216	3.41191917200437	6.33857981731617e-18	CACNA1E
ENSG00000207442	-5.35170141692153	7.68182747370332e-18	SNORD116-6
ENSG00000173227	-4.20689704228168	8.08672084805721e-18	SYT12
ENSG00000159164	5.05568405100899	9.31803299668377e-18	SV2A
ENSG00000135924	-2.30699358008521	9.63374909302057e-18	DNAJB2
ENSG00000102924	5.49987096419308	1.13052443167867e-17	CBLN1
ENSG00000210196	-3.54255620417813	1.15251954335936e-17	MT-TP
ENSG00000164588	-2.19983938239638	1.3361057459423e-17	HCN1
ENSG00000135540	-5.07427633421419	1.83847014086758e-17	NHSL1
ENSG00000160469	-2.84470634509325	1.85074486049544e-17	BRSK1
ENSG00000138814	-2.22767119597071	2.23918269792989e-17	PPP3CA
ENSG00000183780	-3.04284900822399	2.32837622439397e-17	SLC35F3
ENSG00000137872	3.16666524085925	2.48311001629627e-17	SEMA6D
ENSG00000164434	4.97814025843515	2.71980205201573e-17	FABP7
ENSG00000137766	5.320772548231	3.41068425111195e-17	UNC13C
ENSG00000089057	2.78979564198722	3.75633548416706e-17	SLC23A2
ENSG00000198763	-3.50144179992095	3.75633548416706e-17	MT-ND2
ENSG00000078043	-2.52316367059218	3.92542352709015e-17	PIAS2
ENSG00000130522	-2.78794864464213	4.10550824760134e-17	JUND
ENSG00000100504	7.16576007789694	4.79924962277476e-17	PYGL
ENSG00000120549	-4.94389147168926	4.90081250347111e-17	KIAA1217
ENSG00000177519	-9.35165892326935	5.02997483241884e-17	RPRM
ENSG00000100314	-7.81014075568987	5.28310745684297e-17	CABP7
ENSG00000219438	-2.28553638216434	5.56553367895537e-17	FAM19A5
ENSG00000168418	-9.29613807287395	6.1662324181891e-17	KCNG4
ENSG00000058866	-4.92836572145272	6.22499265581246e-17	DGKG
ENSG00000110047	-2.78069455316801	6.22695479196806e-17	EHD1
ENSG00000013293	-2.23098098453515	7.97921464252697e-17	SLC7A14
ENSG00000205279	5.781132053182	1.15128611356852e-16	CTXN3
ENSG00000109501	-2.19290912704363	1.15364212191846e-16	WFS1
ENSG00000106004	-9.15959944712814	1.22259149837849e-16	HOXA5
ENSG00000148344	-6.58099897564835	1.37224536701661e-16	PTGES
ENSG00000169302	-3.33839675998813	1.67226217633019e-16	STK32A
ENSG00000103187	-2.33242377236708	1.76577331237457e-16	COTL1
ENSG00000037965	-8.77673482410556	1.81249585655734e-16	HOXC8
ENSG00000060718	5.01926542292841	1.81693481815412e-16	COL11A1
ENSG00000220205	2.43721466540667	2.02988986481779e-16	VAMP2
ENSG00000162869	3.18732779764388	2.43503892146234e-16	PPP1R21
ENSG00000136235	-5.25074337184344	2.92505195203459e-16	GPNMB
ENSG00000034053	-1.59562825677543	3.12492547106115e-16	APBA2
ENSG00000177606	-4.59106707493066	3.28652411067221e-16	JUN
ENSG00000122359	-4.2784872173223	3.35720921849242e-16	ANXA11
ENSG00000267174	-6.40604278491833	3.56548919844689e-16	CTC-510F12.4
ENSG00000223489	-8.31743169646727	3.65002131042773e-16	NEFHP1
ENSG00000198899	-3.65917639042904	3.71272041799256e-16	MT-ATP6
ENSG00000074370	5.7460017643792	3.73098249292994e-16	ATP2A3
ENSG00000065054	-2.27135634093962	4.36555926195074e-16	SLC9A3R2
ENSG00000171873	-9.20755809472506	4.38498968984921e-16	ADRA1D
ENSG00000273301	5.65090857256549	4.44354372702996e-16	RP11-314B1.2
ENSG00000072952	4.19759692108063	4.44354372702996e-16	MRVI1
ENSG00000164733	-1.13597293175123	4.97400759631995e-16	CTSB
ENSG00000221946	-2.80718508560661	5.80834927771346e-16	FXYD7
ENSG00000172995	-4.50036853064155	6.57809603279425e-16	ARPP21
ENSG00000272281	-3.42453537479073	6.59727468502767e-16	TPTE2P2
ENSG00000016082	-8.01135057063195	7.26938359009208e-16	ISL1
ENSG00000166257	2.56964688175168	7.76603306088309e-16	SCN3B
ENSG00000125753	-3.71426560595651	8.29100381336097e-16	VASP
ENSG00000132849	-1.63105078601344	8.3744048185602e-16	INADL
ENSG00000160767	-2.22147502412915	9.08504295953733e-16	FAM189B
ENSG00000100234	-4.28486465424461	9.09601629204328e-16	TIMP3
ENSG00000111640	3.41746891429205	9.72009051076927e-16	GAPDH
ENSG00000115226	-2.53176002023062	1.33893972302852e-15	FNDC4
ENSG00000184828	-5.41784484289653	1.35357703323727e-15	ZBTB7C
ENSG00000167600	6.12356106914363	1.57312307065754e-15	CYP2S1
ENSG00000258986	-1.35021238713382	1.57639197038601e-15	TMEM179
ENSG00000157782	-2.37716799182575	1.74290137490064e-15	CABP1
ENSG00000108551	-3.26268943713387	1.74290137490064e-15	RASD1
ENSG00000163513	4.06630963451109	2.09623986800058e-15	TGFBR2
ENSG00000137193	-3.00695354704559	2.18672158720895e-15	PIM1
ENSG00000185736	4.56946219501315	2.23836848078307e-15	ADARB2
ENSG00000165973	-7.10443732572255	2.77619927795017e-15	NELL1
ENSG00000139324	-3.307240299698	2.87781645934682e-15	TMTC3
ENSG00000132692	-4.18268331640874	2.88059022184718e-15	BCAN
ENSG00000153904	2.62055877470129	2.97445146967788e-15	DDAH1
ENSG00000173641	-7.71956020978763	3.12393079268395e-15	HSPB7
ENSG00000116983	6.01488832879665	3.27313937010312e-15	HPCAL4
ENSG00000135824	6.32773647954725	3.65720507656159e-15	RGS8
ENSG00000022567	-3.90437042289955	3.66508899142619e-15	SLC45A4
ENSG00000119630	-5.94160378253445	3.67633985138403e-15	PGF
ENSG00000196730	5.54647205947005	3.9137965914275e-15	DAPK1
ENSG00000117155	-2.3791866553497	4.00552759791058e-15	SSX2IP
ENSG00000210164	-4.04004417432167	4.13684263606578e-15	MT-TG
ENSG00000248485	-4.5488373104138	5.66750107219857e-15	PCP4L1
ENSG00000175471	-2.84797933953685	6.07238338328842e-15	MCTP1
ENSG00000131473	-2.085566523113	6.66193976592044e-15	ACLY
ENSG00000178209	-2.87774419374441	6.84239680282999e-15	PLEC
ENSG00000159200	2.21108520505835	6.97508075467476e-15	RCAN1
ENSG00000175931	-1.95518036015567	7.21023899051082e-15	UBE2O
ENSG00000147649	-1.73355214353046	7.26014329988477e-15	MTDH
ENSG00000175874	-1.76780793641288	7.46628317132169e-15	CREG2
ENSG00000145687	-2.02998778612717	7.88993843139278e-15	SSBP2
ENSG00000153944	1.81807658798986	8.21592171696834e-15	MSI2
ENSG00000169181	6.80440803770569	8.34409130038255e-15	GSG1L
ENSG00000103145	2.03416966888304	8.44600764912323e-15	HCFC1R1
ENSG00000115353	-7.11068051723355	8.54601363782003e-15	TACR1
ENSG00000167703	-2.03653667099373	8.54601363782003e-15	SLC43A2
ENSG00000073849	-5.21438237622413	9.25814529680921e-15	ST6GAL1
ENSG00000205336	-3.2268054984602	9.28385665893994e-15	ADGRG1
ENSG00000178980	1.22231401780014	9.56182844053734e-15	SEPW1
ENSG00000078114	-2.03997182001724	1.00610891246206e-14	NEBL
ENSG00000228253	-3.34015822332877	1.03324456869793e-14	MT-ATP8
ENSG00000004660	-2.51760701021627	1.12598013765857e-14	CAMKK1
ENSG00000188674	6.50677943310344	1.20400165687248e-14	C2orf80
ENSG00000185818	-2.0426649454185	1.29214673013356e-14	NAT8L
ENSG00000108828	2.93354401543407	1.69490735163848e-14	VAT1
ENSG00000132329	-3.86064969329233	1.98846845363652e-14	RAMP1
ENSG00000168566	-2.60479974966731	1.99030342583396e-14	SNRNP48
ENSG00000173068	4.87288006707727	2.56750551309128e-14	BNC2
ENSG00000010438	-4.60310917706851	2.63447139774235e-14	PRSS3
ENSG00000143153	1.80226908032598	2.6985013523568e-14	ATP1B1
ENSG00000108846	-8.87517043239714	3.44887277049318e-14	ABCC3
ENSG00000168280	-1.49328368100944	3.56002116599525e-14	KIF5C
ENSG00000277443	2.05882739928468	3.56002116599525e-14	MARCKS
ENSG00000198786	-3.68088241580251	3.68453829358565e-14	MT-ND5
ENSG00000170558	-2.41686557573146	4.36611836640105e-14	CDH2
ENSG00000009335	-1.59259775161618	4.53698226741656e-14	UBE3C
ENSG00000106278	3.82025856495529	4.84473632859399e-14	PTPRZ1
ENSG00000171798	-1.49766338195361	5.47929019376201e-14	KNDC1
ENSG00000047579	3.33542517551903	5.51314889525336e-14	DTNBP1
ENSG00000171159	-1.97062484926745	6.02951790015157e-14	C9orf16
ENSG00000138650	3.28994493877937	6.35657921378195e-14	PCDH10
ENSG00000100884	-2.65111169583698	6.37599816691296e-14	CPNE6
ENSG00000110693	5.17378771618825	6.39550512133315e-14	SOX6
ENSG00000172348	1.33143032539732	7.05957899816472e-14	RCAN2
ENSG00000167711	-8.54962240916168	7.1346019769691e-14	SERPINF2
ENSG00000196361	-1.88342835931435	8.34298762549667e-14	ELAVL3
ENSG00000183691	-2.93103067999639	9.15178261623594e-14	NOG
ENSG00000101204	2.99959729179258	9.15178261623594e-14	CHRNA4
ENSG00000223651	-6.84475219054741	9.85446750306925e-14	RP5-1121H13.1
ENSG00000269028	-3.5147310037984	1.22634422946912e-13	MTRNR2L12
ENSG00000155265	-2.11649310747156	1.25374427702709e-13	GOLGA7B
ENSG00000116147	-2.94193648372924	1.26403758238115e-13	TNR
ENSG00000064651	2.10699103896346	1.27236176074423e-13	SLC12A2
ENSG00000077044	-3.68859450907134	1.42532265659797e-13	DGKD
ENSG00000122378	-2.01631697407822	1.44142069406085e-13	FAM213A
ENSG00000177189	2.54740742477332	1.45283375482692e-13	RPS6KA3
ENSG00000221823	-2.30025493724948	1.47421571302309e-13	PPP3R1
ENSG00000181649	-3.06618392235574	1.60466519834908e-13	PHLDA2
ENSG00000154217	-3.02480461887456	1.84336497469193e-13	PITPNC1
ENSG00000168743	8.47490632886828	2.20627651757961e-13	NPNT
ENSG00000111846	-6.96337649303099	2.43634194537682e-13	GCNT2
ENSG00000212907	-3.78694270962057	2.69531351181494e-13	MT-ND4L
ENSG00000203876	-5.8010781913897	2.90752868700466e-13	ADD3-AS1
ENSG00000210184	-4.2027999328868	3.0529223443314e-13	MT-TS2
ENSG00000183087	-1.61755520539695	3.7770497568866e-13	GAS6
ENSG00000171621	-5.21401918666551	3.84917374825794e-13	SPSB1
ENSG00000198626	-5.45116874332942	4.26650702386239e-13	RYR2
ENSG00000083067	-4.19174276921001	4.66447527626952e-13	TRPM3
ENSG00000262902	-3.92015455538346	4.70829703957238e-13	RP11-750B16.1
ENSG00000196535	-2.76713800894824	4.97804693198944e-13	MYO18A
ENSG00000157617	-2.18725652482084	5.11918338184319e-13	C2CD2
ENSG00000168505	-8.59318579665047	5.40659189653114e-13	GBX2
ENSG00000026559	-5.18317677600067	5.73363924406686e-13	KCNG1
ENSG00000150722	-6.91807533514432	6.08044794036631e-13	PPP1R1C
ENSG00000136167	-3.55293485096561	6.24901434987731e-13	LCP1
ENSG00000134138	-7.67956858493183	6.34796809667426e-13	MEIS2
ENSG00000136193	1.86879922968486	6.64395406834873e-13	SCRN1
ENSG00000198727	-3.24402799738146	6.7530621196723e-13	MT-CYB
ENSG00000088992	-3.65195748431474	6.98224978416248e-13	TESC
ENSG00000173821	-2.21753749134486	7.68125067634511e-13	RNF213
ENSG00000111913	4.74543033382478	8.38994184703426e-13	FAM65B
ENSG00000048740	3.70832317769672	8.72570519722664e-13	CELF2
ENSG00000090097	-3.17053282222539	8.97984247850854e-13	PCBP4
ENSG00000077782	-2.89889108064091	8.97984247850854e-13	FGFR1
ENSG00000070961	-2.26932118363882	8.97984247850854e-13	ATP2B1
ENSG00000145907	-1.98544036167117	9.3190682392548e-13	G3BP1
ENSG00000078814	-4.50284256835297	9.59271901697175e-13	MYH7B
ENSG00000112773	-5.9880442622805	9.71480271276469e-13	FAM46A
ENSG00000008838	2.39226405253551	1.03295453539684e-12	MED24
ENSG00000201672	-3.18616993386659	1.03542820511287e-12	SNORD113-4
ENSG00000129682	4.67261531111388	1.10026316876895e-12	FGF13
ENSG00000171551	-7.81769153817258	1.12882247506642e-12	ECEL1
ENSG00000198804	-3.43301890970637	1.14356356145238e-12	MT-CO1
ENSG00000117868	-1.95948891658931	1.16866458783359e-12	ESYT2
ENSG00000073712	-2.98899808795831	1.19742052380447e-12	FERMT2
ENSG00000137216	-2.07193631336722	1.22972136997681e-12	TMEM63B
ENSG00000138640	-3.20263758905801	1.23248191371166e-12	FAM13A
ENSG00000265972	-5.02796498285267	1.31541221303562e-12	TXNIP
ENSG00000147065	-4.88811417491008	1.37879334448903e-12	MSN
ENSG00000113389	-6.64550830319675	1.40905929821657e-12	NPR3
ENSG00000077097	3.16092085309351	1.44777913268945e-12	TOP2B
ENSG00000021645	1.94764400430226	1.68926810077668e-12	NRXN3
ENSG00000129514	6.87326025396261	1.752175459117e-12	FOXA1
ENSG00000143515	-2.99461096587277	1.83980249235199e-12	ATP8B2
ENSG00000055118	-3.04116792761948	1.94488805822837e-12	KCNH2
ENSG00000099338	4.21231401374702	2.13223828969795e-12	CATSPERG
ENSG00000223573	-4.59377528399479	2.1572224353881e-12	TINCR
ENSG00000185432	-3.84884574599525	2.19539301010632e-12	METTL7A
ENSG00000151834	-1.86346743073521	2.25303373466016e-12	GABRA2
ENSG00000163536	2.49969453050703	2.55122799339921e-12	SERPINI1
ENSG00000148082	-2.97327837043055	2.65528064682077e-12	SHC3
ENSG00000167657	-1.94908113977293	2.72488812530818e-12	DAPK3
ENSG00000163032	2.86387023224717	2.92772028508756e-12	VSNL1
ENSG00000174469	2.07991134060069	3.22268590216596e-12	CNTNAP2
ENSG00000128578	3.24478931422852	3.51816033535784e-12	STRIP2
ENSG00000141068	-3.59489204537873	3.75510893524946e-12	KSR1
ENSG00000140450	-2.93863411040542	3.94347626973378e-12	ARRDC4
ENSG00000226791	-6.63763300715526	4.09795317828784e-12	AC109826.1
ENSG00000162374	-1.57035122051309	4.96191165388215e-12	ELAVL4
ENSG00000154478	8.02465575729838	5.03959248618525e-12	GPR26
ENSG00000074527	5.47500045890974	5.14062269583438e-12	NTN4
ENSG00000025293	-2.35119216336705	5.28074972676322e-12	PHF20
ENSG00000120075	-8.11260577101259	5.29640250583851e-12	HOXB5
ENSG00000171208	4.44643114295362	5.66194088153784e-12	NETO2
ENSG00000108679	3.84467598353835	5.82026937046558e-12	LGALS3BP
ENSG00000154040	-2.19679122056886	5.84114266782226e-12	CABYR
ENSG00000161647	-3.72054767941267	6.15383730111437e-12	MPP3
ENSG00000088280	-5.18791304945291	6.36154804665098e-12	ASAP3
ENSG00000168032	-3.10795845010993	6.40592458298767e-12	ENTPD3
ENSG00000198712	-3.19391661153909	6.63495538131926e-12	MT-CO2
ENSG00000187957	1.75721519556212	6.98082739038179e-12	DNER
ENSG00000164294	-7.14700210110273	7.05013715259267e-12	GPX8
ENSG00000074054	-1.98645281604231	7.25096905031208e-12	CLASP1
ENSG00000167419	6.89621607246521	7.26730007910476e-12	LPO
ENSG00000144891	7.13005062847401	7.49980910981805e-12	AGTR1
ENSG00000142494	-6.00002866959468	7.50520195643308e-12	SLC47A1
ENSG00000227136	-6.08489943293986	7.61225968487216e-12	LINC00595
ENSG00000228697	-6.10952562125615	7.68366235110540e-12	RP5-968D22.1
ENSG00000235029	-8.16864760618119	8.44816617058589e-12	MNX1-AS2
ENSG00000131979	5.17771583329217	9.49406387373664e-12	GCH1
ENSG00000154229	2.49536105997407	1.05967530607947e-11	PRKCA
ENSG00000174501	-2.87618257186086	1.06317827813888e-11	ANKRD36C
ENSG00000106683	-2.03306629571932	1.06542413635904e-11	LIMK1
ENSG00000206052	3.74003748615024	1.08233418386173e-11	DOK6
ENSG00000029534	2.59516985038379	1.1553390839171e-11	ANK1
ENSG00000167110	-1.79665060305455	1.35601598189872e-11	GOLGA2
ENSG00000041353	3.52603224423408	1.60120409909834e-11	RAB27B
ENSG00000159733	-2.03737997428436	1.75027066274014e-11	ZFYVE28
ENSG00000104833	2.3015330199328	2.31759176983755e-11	TUBB4A
ENSG00000067221	-1.99145709779291	2.46775782681885e-11	STOML1
ENSG00000101150	-2.51945389574067	2.47432384746394e-11	TPD52L2
ENSG00000114805	6.59850947071754	2.57737507769477e-11	PLCH1
ENSG00000232177	-4.19108123395518	2.87935361996652e-11	MTND4P24
ENSG00000139697	-1.92666411074043	3.0049329726444e-11	SBNO1
ENSG00000170745	4.47960481416229	3.10525863375869e-11	KCNS3
ENSG00000023171	-1.77162861357062	3.10525863375869e-11	GRAMD1B
ENSG00000167380	2.55837488390301	3.18622956012638e-11	ZNF226
ENSG00000139410	4.13361705344854	3.23092490062311e-11	SDSL
ENSG00000113889	-4.01237009860799	3.34355938084544e-11	KNG1
ENSG00000137261	2.71710628284219	3.47878134407603e-11	KIAA0319
ENSG00000135549	3.80491022570334	3.66819636360959e-11	PKIB
ENSG00000150625	2.36150181838078	3.73058374651104e-11	GPM6A
ENSG00000109180	-1.14437150530119	4.02101760491733e-11	OCIAD1
ENSG00000171385	3.21114514583545	4.03550381598097e-11	KCND3
ENSG00000171867	-1.28360218266405	4.09364163321369e-11	PRNP
ENSG00000204231	-1.53924687663096	4.12264913442051e-11	RXRB
ENSG00000249306	-7.05711548282357	4.28563405466363e-11	LINC01411
ENSG00000178177	4.97123068459347	4.51068098545149e-11	LCORL
ENSG00000272511	3.75242729775872	4.51741666003769e-11	RP11-180N14.1
ENSG00000107317	-1.9192868363158	4.51741666003769e-11	PTGDS
ENSG00000100243	-1.31964842171882	4.82313163171573e-11	CYB5R3
ENSG00000213930	2.4906526040953	4.87573185566152e-11	GALT
ENSG00000182240	-7.9461375766556	4.96806500755306e-11	BACE2
ENSG00000101160	-4.04916956465734	5.22674757885906e-11	CTSZ
ENSG00000139645	-1.84896646961513	5.78889260803814e-11	ANKRD52
ENSG00000100362	-6.09729461726176	5.88788144582884e-11	PVALB
ENSG00000175928	-5.05809798158222	6.02205431648887e-11	LRRN1
ENSG00000143799	-1.71929660320612	6.13735594726227e-11	PARP1
ENSG00000130720	-7.4751929197492	6.14257666730198e-11	FIBCD1
ENSG00000109089	-3.01958418069029	6.1432622501478e-11	CDR2L
ENSG00000213889	-2.90386356288818	6.42399206702537e-11	PPM1N
ENSG00000145335	4.17281208279422	6.47160581184124e-11	SNCA
ENSG00000227051	-2.56876355682926	6.58574440589723e-11	C14orf132
ENSG00000125347	-4.42906802789302	6.72162183942118e-11	IRF1
ENSG00000171132	-2.57431543859496	6.84893095702064e-11	PRKCE
ENSG00000198888	-3.19700935866443	7.24696778727412e-11	MT-ND1
ENSG00000162105	2.91191547228783	8.22250339770375e-11	SHANK2
ENSG00000141255	-5.30297082081188	8.35553414845100e-11	SPATA22
ENSG00000180875	-4.39975168128561	9.12276225047010e-11	GREM2
ENSG00000163812	-2.47907885503606	9.25273397464545e-11	ZDHHC3
ENSG00000159556	-7.95014652791136	9.65683026869039e-11	ISL2
ENSG00000241781	-4.51007526237226	9.80662965389242e-11	AL161626.1
ENSG00000113805	-2.36044908829853	1.03963255498742e-10	CNTN3
ENSG00000120915	2.15784550186182	1.16957445360647e-10	EPHX2
ENSG00000111799	5.46050832133962	1.17868545048981e-10	COL12A1
ENSG00000182752	-2.66647648310235	1.18207376539982e-10	PAPPA
ENSG00000147010	-2.50313335735095	1.36659147157166e-10	SH3KBP1
ENSG00000101856	4.12356478443105	1.40186700486295e-10	PGRMC1
ENSG00000149499	-5.35881126788715	1.45996316279339e-10	EML3
ENSG00000107165	-6.4865356628998	1.5241131548678e-10	TYRP1
ENSG00000274211	-2.33898291521668	1.54899052668536e-10	SOCS7
ENSG00000147432	6.48512394699204	1.5752806208959e-10	CHRNB3
ENSG00000126261	2.32944833518843	1.59878824755539e-10	UBA2
ENSG00000188848	6.39446456020846	1.73358906449836e-10	BEND4
ENSG00000280974	-3.58384893111409	1.78379968185785e-10	Metazoa_SRP
ENSG00000210191	-3.99885209954409	1.79758630694086e-10	MT-TL2
ENSG00000184261	-2.94850315713902	1.8389869248812e-10	KCNK12
ENSG00000008441	-4.82565873135455	1.845076398342e-10	NFIX
ENSG00000131791	-2.58487524953702	1.88947633521847e-10	PRKAB2
ENSG00000178026	-1.84837622325447	1.9282077869441e-10	LRRC75B
ENSG00000198932	2.98717566163174	1.94612059512756e-10	GPRASP1
ENSG00000132031	6.44971330095193	2.02621322133764e-10	MATN3
ENSG00000102780	3.03696751397954	2.06148049026237e-10	DGKH
ENSG00000119986	3.55709725180156	2.09145958311295e-10	AVPI1
ENSG00000215475	3.74849618603496	2.12015477803308e-10	SIAH3
ENSG00000105401	-1.32145300948729	2.16651987225358e-10	CDC37
ENSG00000231466	-6.26592938862077	2.29460824698079e-10	CTA-246H3.11
ENSG00000155858	4.47221706976897	2.3202171160323e-10	LSM11
ENSG00000165646	7.54211355989975	2.4028011077331e-10	SLC18A2
ENSG00000204131	3.41704813024547	2.66904854423708e-10	NHSL2
ENSG00000107518	-2.59475476576507	2.69782086810625e-10	ATRNL1
ENSG00000214575	-1.78920223078895	2.7208455316286e-10	CPEB1
ENSG00000165300	2.04640219554575	2.76390970507428e-10	SLITRK5
ENSG00000091436	2.84466455126886	2.80379605948938e-10	pk
ENSG00000175155	3.07137675418003	2.80727548005193e-10	YPEL2
ENSG00000204789	3.47634905483732	2.95591718360869e-10	ZNF204P
ENSG00000104756	-2.04114705564305	3.14619692164932e-10	KCTD9
ENSG00000148660	-1.70287317499791	3.14619692164932e-10	CAMK2G
ENSG00000198400	-7.73839021571505	3.33895825974254e-10	NTRK1
ENSG00000127324	-5.41844151921784	3.39808011841455e-10	TSPAN8
ENSG00000090565	-2.61443652027368	3.4729053079979e-10	RAB11FIP3
ENSG00000162729	2.26415946599217	3.69936458629975e-10	IGSF8
ENSG00000201700	-3.32842175390633	3.77189129054277e-10	SNORD113-3
ENSG00000155511	3.71196597526599	3.8327117420306e-10	GRIA1
ENSG00000168917	3.38385177451109	4.13326042585385e-10	SLC35G2
ENSG00000129521	-3.7516573162971	4.13326042585385e-10	EGLN3
ENSG00000119242	-1.60084110740577	4.17774549639124e-10	CCDC92
ENSG00000129159	-2.79870310939442	4.18366579079479e-10	KCNC1
ENSG00000100300	-3.29634984640677	4.18366579079479e-10	TSPO
ENSG00000210049	-2.98231656344154	4.57330318832594e-10	MT-TF
ENSG00000178734	-3.75760144883791	4.62873104275346e-10	LMO7DN
ENSG00000187239	-2.09556286854	4.68594509306209e-10	FNBP1
ENSG00000148219	3.8785843948929	4.71314503943223e-10	ASTN2
ENSG00000109103	-2.1408591310122	5.05182889690973e-10	UNC119
ENSG00000004799	-4.91414673011995	5.20250322968279e-10	PDK4
ENSG00000108176	2.1415733568029	5.23406522914735e-10	DNAJC12
ENSG00000198353	-6.56937947886324	5.35388568214945e-10	HOXC4
ENSG00000099385	-2.35379870285982	5.48053557186818e-10	BCL7C
ENSG00000125744	-1.92178299314082	5.69224019143477e-10	RTN2
ENSG00000147655	3.40763492258095	6.97640814955124e-10	RSPO2
ENSG00000171604	-1.99165860318957	7.05959961399369e-10	CXXC5
ENSG00000256045	-2.60035851961929	7.05959961399369e-10	MTRNR2L10
ENSG00000140829	-3.61947414620525	7.08472832994168e-10	DHX38
ENSG00000181789	-1.62378893499593	7.18214058142287e-10	COPG1
ENSG00000213064	4.98741714248595	7.40765350807368e-10	SFT2D2
ENSG00000058091	3.1429910389719	7.40765350807368e-10	CDK14
ENSG00000115183	-4.44287720116776	7.55423712660495e-10	TANC1
ENSG00000158258	2.29786531159781	7.72981156777288e-10	CLSTN2
ENSG00000185896	-1.50854538534412	7.72981156777288e-10	LAMP1
ENSG00000102385	3.61024422946037	7.88501332859909e-10	DRP2
ENSG00000205937	1.81408732923825	7.98810785443267e-10	RNPS1
ENSG00000256222	-2.80977505226183	8.17229116222291e-10	MTRNR2L3
ENSG00000167397	-2.1973799470812	8.601639903657e-10	VKORC1
ENSG00000197102	-1.44390581163418	8.68086964050386e-10	DYNC1H1
ENSG00000145864	3.6945873666031	8.72322422580129e-10	GABRB2
ENSG00000168481	-1.6657356672789	8.86850180120271e-10	LGI3
ENSG00000105971	-6.42950583243484	8.92187609966272e-10	CAV2
ENSG00000182013	1.47340556225421	8.97495518110973e-10	PNMAL1
ENSG00000198756	-3.04897006151413	9.68763398803837e-10	COLGALT2
ENSG00000156427	-3.97831099788338	9.74371644416529e-10	FGF18
ENSG00000126583	5.8459262532554	9.74371644416529e-10	PRKCG
ENSG00000182568	1.88026773292662	1.00826027759159e-09	SATB1
ENSG00000089327	-7.81311212862006	1.20136748086683e-09	FXYD5
ENSG00000135976	-2.91306501047692	1.274618780724e-09	ANKRD36
ENSG00000152932	1.29940921809127	1.33329983868575e-09	RAB3C
ENSG00000167034	-3.4889841479651	1.33329983868575e-09	NKX3-1
ENSG00000197302	3.45771803391535	1.35480041744361e-09	ZNF720
ENSG00000138592	-1.53414049569255	1.36400861755428e-09	USP8
ENSG00000049656	2.31938274858394	1.39912654920605e-09	CLPTM1L
ENSG00000164076	7.33988071246445	1.46977194392151e-09	CAMKV
ENSG00000167535	3.65981352109047	1.48390019791765e-09	CACNB3
ENSG00000125798	6.17950362738098	1.49606496730459e-09	FOXA2
ENSG00000106070	1.99682042586245	1.57043682904754e-09	GRB10
ENSG00000147535	3.24085393738724	1.65252075419266e-09	PPAPDC1B
ENSG00000132932	-1.26663794136414	1.66877565040773e-09	ATP8A2
ENSG00000170419	-2.27323413410718	1.73717461773519e-09	VSTM2A
ENSG00000101188	4.33250108726916	1.75190889545866e-09	NTSR1
ENSG00000136944	7.30239933847758	1.79017310349473e-09	LMX1B
ENSG00000166741	-6.56518405120101	1.83383493354903e-09	NNMT
ENSG00000122420	-7.60975397288404	1.84454282197126e-09	PTGFR
ENSG00000197757	-7.66764612351665	1.84748790520159e-09	HOXC6
ENSG00000101447	-4.84763370928992	1.8854740511775e-09	FAM83D
ENSG00000122591	2.64490120212942	1.91510623748027e-09	FAM126A
ENSG00000214402	-6.76723160157755	1.92734581534967e-09	LCNL1
ENSG00000167815	2.59368461868536	2.08295086355006e-09	PRDX2
ENSG00000229344	-3.27683707659856	2.11782589542452e-09	RP5-857K21.7
ENSG00000255968	-5.97030934626909	2.13035662678188e-09	RP11-513G19.1
ENSG00000136156	1.29255848127871	2.1830584913138e-09	ITM2B
ENSG00000189077	-1.47960977125258	2.19769062325776e-09	TMEM120A
ENSG00000144550	-3.71570599925796	2.23983274295584e-09	CPNE9
ENSG00000255823	-3.06046678861435	2.4947705406638e-09	MTRNR2L8
ENSG00000172493	-2.13410400988084	2.99493960448256e-09	AFF1
ENSG00000254615	-5.97410984626702	3.03605380299905e-09	RP11-395G23.3
ENSG00000168772	1.68290523975577	3.06813233647694e-09	CXXC4
ENSG00000146966	3.65938789313462	3.18106620215591e-09	DENND2A
ENSG00000104331	1.39291214439885	3.2153635788652e-09	IMPAD1
ENSG00000150594	-5.69203057763151	3.22901234080975e-09	ADRA2A
ENSG00000173114	2.0185072441697	3.25962595641891e-09	LRRN3
ENSG00000110076	-1.52825884935879	3.29334617379378e-09	NRXN2
ENSG00000149294	1.04958123971578	3.32053682224636e-09	NCAM1
ENSG00000198576	-7.37141122395746	3.50855352244666e-09	ARC
ENSG00000099864	-1.91076186657558	3.50888650912042e-09	PALM
ENSG00000152061	1.43868124220379	3.57985988420018e-09	RABGAP1L
ENSG00000228242	-5.61691147204855	3.58176325527998e-09	AC093495.4
ENSG00000148488	7.18261876333262	3.97201023090621e-09	ST8SIA6
ENSG00000129646	-3.51534978970207	4.32261599549309e-09	QRICH2
ENSG00000071054	-1.65890556609757	4.36499058939754e-09	MAP4K4
ENSG00000182870	-2.54010343869059	4.47310744714005e-09	GALNT9
ENSG00000110090	-1.39660548678726	4.54493730938689e-09	CPT1A
ENSG00000265579	-7.46717653509189	4.5611817328845e-09	RP11-713C5.1
ENSG00000165566	2.86721841669397	4.57181531654388e-09	AMER2
ENSG00000182324	-3.11034892722712	4.7873337103069e-09	KCNJ14
ENSG00000177432	1.48710078162935	4.92241625115585e-09	NAP1L5
ENSG00000027869	-7.49411098033347	5.14959178356997e-09	SH2D2A
ENSG00000181804	-3.08421815529619	5.26975680181596e-09	SLC9A9
ENSG00000089335	-2.2320122698717	5.34673371652548e-09	ZNF302
ENSG00000140022	5.3528816769601	5.51500586411141e-09	STON2
ENSG00000197043	-1.38842203137476	5.52665381764142e-09	ANXA6
ENSG00000103363	1.64320502485094	5.57602117128759e-09	TCEB2
ENSG00000197859	-2.66077542231785	5.6376318349858e-09	ADAMTSL2
ENSG00000120907	-7.31449165854263	5.66380676972258e-09	ADRA1A
ENSG00000002834	3.23876267828983	5.8418438633557e-09	LASP1
ENSG00000196368	2.58041816747038	6.34379275438018e-09	NUDT11
ENSG00000004776	-4.50191668772568	6.41914668688163e-09	HSPB6
ENSG00000177879	1.66295498643424	6.44644140117254e-09	AP3S1
ENSG00000090006	-2.66583290184892	6.44644140117254e-09	LTBP4
ENSG00000162909	-1.95551092154533	6.49593898616374e-09	CAPN2
ENSG00000116675	1.73878395185666	6.57295209390347e-09	DNAJC6
ENSG00000013588	5.48403949027164	6.81193637141645e-09	GPRC5A
ENSG00000187122	3.77864716515228	7.19572231796252e-09	SLIT1
ENSG00000066382	3.62891735043847	7.37565989436481e-09	MPPED2
ENSG00000164252	1.54366385934765	7.71335540268698e-09	AGGF1
ENSG00000171444	2.73082315146554	7.8107919497932e-09	MCC
ENSG00000261409	4.408247099014	7.8453380728196e-09	RP6-24A23.7
ENSG00000114770	-1.52043614786208	8.01749438145987e-09	ABCC5
ENSG00000099875	-2.26554838358643	8.36167358764963e-09	MKNK2
ENSG00000175054	-1.30461383119398	8.44517953881985e-09	ATR
ENSG00000106018	-7.1316430270411	8.52910314849195e-09	VIPR2
ENSG00000111907	-3.47007464814603	8.5502193179163e-09	TPD52L1
ENSG00000250742	-7.37966259323437	8.6927994439217e-09	RP11-834C11.4
ENSG00000170011	2.52340882226786	8.84141958743665e-09	MYRIP
ENSG00000153982	-2.14673146764806	8.84141958743665e-09	GDPD1
ENSG00000189184	6.10662635121638	9.03400020104345e-09	PCDH18
ENSG00000157613	3.88262586085909	9.2652893550541e-09	CREB3L1
ENSG00000138468	-2.29910706865499	9.38996345673857e-09	SENP7
ENSG00000240771	-3.98909844917173	9.47328289812516e-09	ARHGEF25
ENSG00000233452	5.13840097602231	9.70429585865957e-09	STXBP5-AS1
ENSG00000179456	-2.1831689424204	9.85060206479325e-09	ZBTB18
ENSG00000164778	7.14092257121521	9.94623285107413e-09	EN2
ENSG00000139364	1.91004022701426	1.01759248471301e-08	TMEM132B
ENSG00000184156	2.92272283530534	1.02267609174842e-08	KCNQ3
ENSG00000108582	-1.40482435684188	1.06994322927693e-08	CPD
ENSG00000076716	6.09362427618652	1.10540359156364e-08	GPC4
ENSG00000162631	-4.59967771519811	1.13670848726559e-08	NTNG1
ENSG00000164951	-1.91331321488155	1.13685024240051e-08	PDP1
ENSG00000050030	4.65098497709923	1.21263835782596e-08	KIAA2022
ENSG00000160991	-1.87514114402132	1.21897166374243e-08	ORAI2
ENSG00000205037	-7.32068832050149	1.22181171300216e-08	RP11-863P13.4
ENSG00000130222	-3.50099608173686	1.23180037386705e-08	GADD45G
ENSG00000182287	-2.44835164620635	1.23311885140569e-08	AP1S2
ENSG00000182117	2.34325564774523	1.23311885140569e-08	NOP10
ENSG00000243156	-1.86927427220234	1.23311885140569e-08	MICAL3
ENSG00000152822	6.02051370171165	1.28388442789138e-08	GRM1
ENSG00000231419	-5.96331055796185	1.33704728585062e-08	LINC00689
ENSG00000185532	4.25342912581165	1.3430382198489e-08	PRKG1
ENSG00000018236	1.1624363988745	1.39122880064548e-08	CNTN1
ENSG00000130332	1.75901320025688	1.43977181514963e-08	LSM7
ENSG00000143469	2.41187315329819	1.44608587470773e-08	SYT14
ENSG00000169744	5.18883096407274	1.46787474111988e-08	LDB2
ENSG00000127920	-6.25495447839205	1.47779139503829e-08	GNG11
ENSG00000278195	-5.11156953232394	1.52135940955103e-08	SSTR3
ENSG00000139726	1.53556592766332	1.54071369200312e-08	DENR
ENSG00000182389	1.77395236811546	1.57174493892046e-08	CACNB4
ENSG00000169756	-2.45216101539539	1.65102389441788e-08	LIMS1
ENSG00000164114	-1.68689291707875	1.66268119828185e-08	MAP9
ENSG00000124406	-1.51749225953446	1.68996726137515e-08	ATP8A1
ENSG00000163832	2.32663257182366	1.72909921804459e-08	ELP6
ENSG00000079156	-1.6536084641499	1.77214908263e-08	OSBPL6
ENSG00000050130	2.9606881778961	1.77214908263e-08	JKAMP
ENSG00000100413	3.01096692673721	1.81505690886852e-08	POLR3H
ENSG00000130811	4.12095001870381	1.83665438331453e-08	EIF3G
ENSG00000156502	-1.67587993774367	1.85480499042146e-08	SUPV3L1
ENSG00000124493	-4.41885306754288	1.86808148334861e-08	GRM4
ENSG00000135047	2.01435064288549	1.87417594282659e-08	CTSL
ENSG00000183778	-4.21522650506281	1.87931687556138e-08	B3GALT5
ENSG00000011347	2.83627954324702	2.00849067600716e-08	SYT7
ENSG00000183908	5.12430401757057	2.01736276956413e-08	LRRC55
ENSG00000237515	3.14808358796826	2.02146155439108e-08	SHISA9
ENSG00000099250	-3.50131503649796	2.10596083264923e-08	NRP1
ENSG00000188811	4.34546622961392	2.20545879002987e-08	NHLRC3
ENSG00000130024	2.91301236520722	2.22880990604125e-08	PHF10
ENSG00000163331	6.96606479063541	2.2427652447829e-08	DAPL1
ENSG00000014216	-1.46443709240309	2.29658339239634e-08	CAPN1
ENSG00000179431	2.67917993324112	2.29716745377465e-08	FJX1
ENSG00000184984	6.96477757975677	2.36067528254651e-08	CHRM5
ENSG00000007944	2.9120226733354	2.36151631085828e-08	MYLIP
ENSG00000198399	-1.69286775733329	2.37919390400998e-08	ITSN2
ENSG00000129534	-3.63510078391734	2.42691720108828e-08	MIS18BP1
ENSG00000259530	-4.1160808277088	2.45777263244293e-08	RP11-259A24.1
ENSG00000095397	3.80841567002822	2.46047650051428e-08	DFNB31
ENSG00000153815	-1.65411615019435	2.4723580766899e-08	CMIP
ENSG00000130402	-2.69467206453487	2.48874171973595e-08	ACTN4
ENSG00000107771	-1.36294580617816	2.49712157198508e-08	CCSER2
ENSG00000196776	1.56009897447021	2.56881251262634e-08	CD47
ENSG00000152520	-2.77951602475964	2.59722808358953e-08	PAN3
ENSG00000243646	-3.5693453644021	2.62142163083996e-08	IL10RB
ENSG00000254827	-7.10395664773148	2.8144006739813e-08	SLC22A18AS
ENSG00000182809	-2.47477230470001	2.86294285873075e-08	CRIP2
ENSG00000163485	-4.13344123698155	3.03536817051445e-08	ADORA1
ENSG00000136295	1.99028589668794	3.14447083787336e-08	TTYH3
ENSG00000136051	-1.40952684455193	3.15351390341761e-08	KIAA1033
ENSG00000162706	-1.91343394996722	3.17775564137395e-08	CADM3
ENSG00000178662	1.905927163015	3.18293905130548e-08	CSRNP3
ENSG00000185187	-2.10529511691187	3.24768389335926e-08	SIGIRR
ENSG00000171303	-7.06034037554395	3.28264779477688e-08	KCNK3
ENSG00000244242	-2.40416550587437	3.28674689035552e-08	IFITM10
ENSG00000174871	2.63688500431165	3.3125350875947e-08	CNIH2
ENSG00000110660	-4.13052833690821	3.40382268292249e-08	SLC35F2
ENSG00000103319	-2.54777726413443	3.42853718519008e-08	EEF2K
ENSG00000103528	3.27501996248015	3.45739939054336e-08	SYT17
ENSG00000278862	-7.00968833048014	3.47701820106801e-08	RP11-571O6.2
ENSG00000142197	-2.87105973524401	3.49982388514884e-08	DOPEY2
ENSG00000134363	6.02195229950153	3.50581822348718e-08	FST
ENSG00000064999	-2.37810159592441	3.51789036757567e-08	ANKS1A
ENSG00000015592	-2.43655904643106	3.53890403484261e-08	STMN4
ENSG00000132640	3.25985600269804	3.65140569539731e-08	BTBD3
ENSG00000010017	1.58297121815735	3.89271813686334e-08	RANBP9
ENSG00000188157	-3.91662081586243	3.89900453655489e-08	AGRN
ENSG00000156466	-7.27852770156882	4.00767976971693e-08	GDF6
ENSG00000270225	-2.84321921300975	4.10571198399573e-08	RP11-475J5.4
ENSG00000116032	-7.02298460599037	4.15066187155799e-08	GRIN3B
ENSG00000165434	1.40615348473278	4.23616291948742e-08	PGM2L1
ENSG00000259974	6.88735671154208	4.23616291948742e-08	LINC00261
ENSG00000177542	2.32232383837869	4.41973585150644e-08	SLC25A22
ENSG00000111726	1.73953828270396	4.50208409087702e-08	CMAS
ENSG00000175866	-2.01410269026121	4.50208409087702e-08	BAIAP2
ENSG00000173960	-1.81191252761745	4.61746254724253e-08	UBXN2A
ENSG00000129946	-2.00821168944235	4.68992289485935e-08	SHC2
ENSG00000038274	1.98966186585028	4.81227620275655e-08	MAT2B
ENSG00000102409	1.47688371362669	4.8195495329044e-08	BEX4
ENSG00000198736	-3.09075925573295	4.9400777500323e-08	MSRB1
ENSG00000240694	1.20150235819741	5.00066349385517e-08	PNMA2
ENSG00000051620	-2.16778715535601	5.08483854598971e-08	HEBP2
ENSG00000154188	-5.96543010474419	5.2281997970641e-08	ANGPT1
ENSG00000139988	6.81213752797947	5.2281997970641e-08	RDH12
ENSG00000277105	-3.5598792878332	5.2281997970641e-08	FP236383.10
ENSG00000148926	3.84076891552225	5.24788661583122e-08	ADM
ENSG00000187902	5.1535506352246	5.32654470283801e-08	SHISA7
ENSG00000112137	-3.32950718147937	5.43510943633609e-08	PHACTR1
ENSG00000131095	-2.910155258857	5.45918490981225e-08	GFAP
ENSG00000166405	1.83831180339038	5.60640882636433e-08	RIC3
ENSG00000272031	2.09063203123437	5.61250136290414e-08	ANKRD34A
ENSG00000251815	-3.09296264043058	5.61938624106949e-08	SNORD116-26
ENSG00000111912	-1.30707329881156	5.68849008411408e-08	NCOA7
ENSG00000237973	-3.21242661413295	5.74020991960026e-08	RP5-857K21.6
ENSG00000254377	2.43250017031335	5.74020991960026e-08	MIR124-2HG
ENSG00000119866	4.61014191705464	5.82292385893983e-08	BCL11A
ENSG00000007312	-6.21701521056875	5.83420446511993e-08	CD79B
ENSG00000171055	-2.01829803341131	5.86053683522352e-08	FEZ2
ENSG00000140368	-5.84831027548805	6.0937354162177e-08	PSTPIP1
ENSG00000210100	-3.22612303411028	6.09420473978883e-08	MT-TI
ENSG00000172264	1.51194895204112	6.16474020306724e-08	MACROD2
ENSG00000182175	-4.587414330102	6.22916838546925e-08	RGMA
ENSG00000152556	1.33276184265133	6.42811114146176e-08	PFKM
ENSG00000224982	-6.60028419271771	6.53664101110337e-08	TMEM233
ENSG00000117523	-2.17320514164433	6.61218742653084e-08	PRRC2C
ENSG00000204681	1.73211237777081	6.61218742653084e-08	GABBR1
ENSG00000278926	-6.98824768775965	6.76497545620507e-08	RP11-264M12.4
ENSG00000138944	3.17699812890618	6.76497545620507e-08	KIAA1644
ENSG00000126214	-1.16164594968633	6.97321622180477e-08	KLC1
ENSG00000146409	3.1741862363697	7.03327522532179e-08	SLC18B1
ENSG00000013016	-1.77879439731237	7.07092199040266e-08	EHD3
ENSG00000137962	-3.39009705102657	7.19409173551251e-08	ARHGAP29
ENSG00000090971	-1.67600098130946	7.37280044662466e-08	NAT14
ENSG00000087266	-3.14664690069625	7.48408307821137e-08	SH3BP2
ENSG00000165966	3.47988975960323	7.57822152950333e-08	PDZRN4
ENSG00000076864	2.08408395896582	7.68520359255371e-08	RAP1GAP
ENSG00000187323	2.05203036487402	7.92074392737137e-08	DCC
ENSG00000070756	-1.98292171141071	7.99057904985051e-08	PABPC1
ENSG00000132481	-4.41272053409207	8.03206176065858e-08	TRIM47
ENSG00000076984	-2.16168312105721	8.03490008446007e-08	MAP2K7
ENSG00000106591	2.06898680440326	8.13799910396202e-08	MRPL32
ENSG00000141750	-5.79808485400877	8.17389870026064e-08	STAC2
ENSG00000178882	-3.19943011503168	8.24172276419223e-08	FAM101A
ENSG00000160408	2.38337936556882	8.29945481366421e-08	ST6GALNAC6
ENSG00000159307	3.33328739464066	8.3168872963081e-08	SCUBE1
ENSG00000091972	2.81827849679009	8.33654817485568e-08	CD200
ENSG00000170381	5.01346663975752	8.38602434681452e-08	SEMA3E
ENSG00000164751	3.02195553792188	8.70963398552775e-08	PEX2
ENSG00000102524	-3.06980166715203	8.79047302337386e-08	TNFSF13B
ENSG00000145293	1.51817862832271	8.92008950435242e-08	ENOPH1
ENSG00000182747	4.60901152113922	8.94145215548564e-08	SLC35D3
ENSG00000171840	-4.72204065189154	9.22873537681711e-08	NINJ2
ENSG00000163082	-2.16152616322697	9.47731964395821e-08	SGPP2
ENSG00000109762	3.61865803268666	9.50824738458346e-08	SNX25
ENSG00000105963	-2.24162839707019	9.57978025877505e-08	ADAP1
ENSG00000162598	-7.1675033094068	9.7715268723907e-08	C1orf87
ENSG00000183864	-2.18913712501102	9.88547584667531e-08	TOB2
ENSG00000170955	-4.05460861996359	9.93231752767224e-08	PRKCDBP
ENSG00000127561	0.980076769877618	9.99323582846699e-08	SYNGR3
ENSG00000105339	3.71378314776013	1.0820169435516e-07	DENND3
ENSG00000171365	-1.92569965894649	1.09244384010959e-07	CLCN5
ENSG00000130119	-3.27699844046145	1.11053381081715e-07	GNL3L
ENSG00000121068	-6.01544782501168	1.13743015134955e-07	TBX2
ENSG00000121680	2.61284891711434	1.14115986726988e-07	PEX16
ENSG00000163704	-1.32528026119913	1.141900737492e-07	PRRT3
ENSG00000170624	2.25999137151807	1.141900737492e-07	SGCD
ENSG00000260027	-6.78106470448295	1.14559924275795e-07	HOXB7
ENSG00000204262	-3.44376163696342	1.15056574558887e-07	COL5A2
ENSG00000215612	-5.41719733713289	1.15616692836792e-07	HMX1
ENSG00000224697	-4.8692984380073	1.16706953152525e-07	NEFMP1
ENSG00000171552	2.33042740618199	1.17303107665557e-07	BCL2L1
ENSG00000072062	-1.26392015844872	1.17303107665557e-07	PRKACA
ENSG00000050393	3.15551797046071	1.17760482294134e-07	MCUR1
ENSG00000134343	-4.68509221347677	1.19240505213923e-07	ANO3
ENSG00000178951	-1.65926300697351	1.19413554312277e-07	ZBTB7A
ENSG00000151150	-1.27200225925141	1.20290603214855e-07	ANK3
ENSG00000111424	-6.07965641790959	1.23831150063436e-07	VDR
ENSG00000120693	-2.46123089711441	1.24020406003271e-07	SMAD9
ENSG00000262061	-7.19464160724238	1.25572498979884e-07	RP11-1260E13.4
ENSG00000137672	6.68457210910208	1.28404478183996e-07	TRPC6
ENSG00000166862	-2.46656003338605	1.29469105969745e-07	CACNG2
ENSG00000167930	-2.77806953954116	1.30364317670171e-07	ITFG3
ENSG00000174938	-0.964632284717298	1.32123663197476e-07	SEZ6L2
ENSG00000100167	1.57131717168122	1.34840282128514e-07	41154
ENSG00000004399	-5.67633850546981	1.36537143211222e-07	PLXND1
ENSG00000157766	-6.97153430596896	1.39245777144671e-07	ACAN
ENSG00000166387	3.70505239859503	1.4008633360359e-07	PPFIBP2
ENSG00000169933	2.00808777598334	1.44014867922136e-07	FRMPD4
ENSG00000111052	2.76620292607817	1.44538148204589e-07	LIN7A
ENSG00000141867	-1.11713342520951	1.46056524979096e-07	BRD4
ENSG00000123094	-3.07676300360482	1.4878071712425e-07	RASSF8
ENSG00000082175	5.60150082399299	1.49410179427316e-07	PGR
ENSG00000213088	-2.40178811611745	1.50156643061433e-07	ACKR1
ENSG00000173917	-6.84283018804056	1.51177740340952e-07	HOXB2
ENSG00000034152	-1.86812895725912	1.52932463372795e-07	MAP2K3
ENSG00000166681	1.4017665581614	1.53706509171239e-07	NGFRAP1
ENSG00000127663	-2.63964802485731	1.54479970836122e-07	KDM4B
ENSG00000134982	-1.32838429981399	1.55065164894969e-07	APC
ENSG00000181929	2.210073718036	1.55065164894969e-07	PRKAG1
ENSG00000110628	-3.06181460550748	1.55407459045747e-07	SLC22A18
ENSG00000151490	2.10556451710334	1.57619148025856e-07	PTPRO
ENSG00000172889	-1.43552446704628	1.60010072685471e-07	EGFL7
ENSG00000145451	2.34994415921807	1.61095509142774e-07	GLRA3
ENSG00000140859	-2.06645831810563	1.62926803561405e-07	KIFC3
ENSG00000118160	3.68054661853798	1.64041883391415e-07	SLC8A2
ENSG00000175879	-6.83364129266664	1.69494195012561e-07	HOXD8
ENSG00000146122	-2.68333692007174	1.74695989604445e-07	DAAM2
ENSG00000128253	-3.71098155022159	1.74769473844692e-07	RFPL2
ENSG00000172554	-6.05639965826836	1.74807656036541e-07	SNTG2
ENSG00000248527	-3.10215089924214	1.76788830728277e-07	MTATP6P1
ENSG00000266412	1.34726349764831	1.77010124304e-07	NCOA4
ENSG00000134121	1.58758501235327	1.88824629744259e-07	CHL1
ENSG00000260911	-6.99183772308149	1.90313595989525e-07	RP11-196G11.2
ENSG00000109819	-3.27003091671405	1.9326899300961e-07	PPARGC1A
ENSG00000136999	6.60123013092998	1.9326899300961e-07	NOV
ENSG00000153933	-1.31239868065624	1.9326899300961e-07	DGKE
ENSG00000157601	-1.69499027147218	1.9326899300961e-07	MX1
ENSG00000176973	-1.88575151440912	1.97048781553074e-07	FAM89B
ENSG00000115295	-1.27942387269771	1.97153294740251e-07	CLIP4
ENSG00000108947	5.64286465147485	1.99755073014638e-07	EFNB3
ENSG00000169857	-2.10357858861175	2.00344767415265e-07	AVEN
ENSG00000166689	4.41815125388068	2.02849234476479e-07	PLEKHA7
ENSG00000167754	-6.9266571527769	2.13508676627117e-07	KLK5
ENSG00000164548	1.87521112389594	2.14997473512733e-07	TRA2A
ENSG00000135940	1.25742866302919	2.1515606661999e-07	COX5B
ENSG00000135749	-1.56301610413338	2.18968127214229e-07	PCNXL2
ENSG00000183090	-5.46189998268613	2.23853991791565e-07	FREM3
ENSG00000171502	-3.82273331004362	2.26275421179645e-07	COL24A1
ENSG00000126733	4.00509955862961	2.27125156687137e-07	DACH2
ENSG00000188064	-5.60522727471574	2.29695024899648e-07	WNT7B
ENSG00000153902	-4.12628507168888	2.32027866449868e-07	LGI4
ENSG00000088179	-1.78171770658495	2.33658477142963e-07	PTPN4
ENSG00000276529	-3.0390110503488	2.35180152645789e-07	AP001505.10
ENSG00000019102	-6.14970313174965	2.37379439236578e-07	VSIG2
ENSG00000252101	-3.45606445168907	2.37504539675816e-07	RNU6-758P
ENSG00000186350	-3.02925186736162	2.38624320968571e-07	RXRA
ENSG00000148158	2.15327746579435	2.42452776225104e-07	SNX30
ENSG00000164638	-2.0897270593472	2.43872426690896e-07	SLC29A4
ENSG00000160326	-1.49080606304233	2.44034928754484e-07	SLC2A6
ENSG00000164116	-3.7253574034411	2.44295638416925e-07	GUCY1A3
ENSG00000107262	1.97415084305669	2.52165718366115e-07	BAG1
ENSG00000075239	1.58371209074037	2.52165718366115e-07	ACAT1
ENSG00000043462	-4.70540141325307	2.74392213224861e-07	LCP2
ENSG00000198157	-3.38452725566313	2.75392252013336e-07	HMGN5
ENSG00000106348	-2.24538083198057	2.75797272090794e-07	IMPDH1
ENSG00000152969	1.34882228533325	2.78556526338834e-07	JAKMIP1
ENSG00000121073	1.88835615020905	2.81717583673287e-07	SLC35B1
ENSG00000169851	-1.35562135789706	2.8543926025692e-07	PCDH7
ENSG00000019505	2.30026493528182	2.87457235668619e-07	SYT13
ENSG00000103489	4.08761377615588	2.90333067110547e-07	XYLT1
ENSG00000180806	-7.3808439900977	2.90334596972762e-07	HOXC9
ENSG00000006638	-4.78531415689731	2.98833025080948e-07	TBXA2R
ENSG00000201950	-3.82395959545709	3.09843313701627e-07	SNORD113-9
ENSG00000143819	-3.22729410732603	3.13044071883053e-07	EPHX1
ENSG00000121454	-5.02051426807038	3.13936206666248e-07	LHX4
ENSG00000185518	1.35403795966649	3.16754067598356e-07	SV2B
ENSG00000145920	1.79490885648509	3.17506557007966e-07	CPLX2
ENSG00000141552	2.10914004174716	3.18766941687057e-07	ANAPC11
ENSG00000005249	1.3106861963913	3.18915865974879e-07	PRKAR2B
ENSG00000164211	1.8559754997822	3.20975297556964e-07	STARD4
ENSG00000151135	2.20266985624216	3.27259153286533e-07	TMEM263
ENSG00000075426	-4.6046117280216	3.28620647805779e-07	FOSL2
ENSG00000152785	-5.72202445526578	3.32594421845619e-07	BMP3
ENSG00000110400	5.08774410656851	3.39787641983362e-07	PVRL1
ENSG00000160716	1.66913949692052	3.44374130776533e-07	CHRNB2
ENSG00000166165	1.24551942744759	3.49159683198912e-07	CKB
ENSG00000186462	1.50797285817685	3.59358959069671e-07	NAP1L2
ENSG00000249859	-5.70239104590707	3.60607270153854e-07	PVT1
ENSG00000164330	2.91642270119215	3.71790444550239e-07	EBF1
ENSG00000136531	1.27627796963553	3.78169226528632e-07	SCN2A
ENSG00000150401	-1.66975596324051	3.84119759660141e-07	DCUN1D2
ENSG00000102893	1.52152812517967	3.89363821757389e-07	PHKB
ENSG00000108094	1.74158471137062	3.90104789913572e-07	CUL2
ENSG00000100417	1.66043704065613	4.02038337693852e-07	PMM1
ENSG00000118402	-1.21998153356118	4.06793271882433e-07	ELOVL4
ENSG00000124225	-2.53569595122762	4.07857446636077e-07	PMEPA1
ENSG00000055917	1.62115123102783	4.12520481713039e-07	PUM2
ENSG00000136111	-2.09315970244352	4.15275809578771e-07	TBC1D4
ENSG00000110315	2.30881885914082	4.1553892638217e-07	RNF141
ENSG00000198133	-2.49741079349155	4.16482853429712e-07	TMEM229B
ENSG00000157168	-2.40840209843017	4.17448217183245e-07	NRG1
ENSG00000103485	-1.46680326672946	4.22311520959534e-07	QPRT
ENSG00000249072	-3.95772344128255	4.30568299018968e-07	RP11-777B9.5
ENSG00000179399	-2.78526269047212	4.46660123444238e-07	GPC5
ENSG00000161082	2.83217376075743	4.47250976217717e-07	CELF5
ENSG00000159128	-1.37295843137409	4.54025410633419e-07	IFNGR2
ENSG00000187796	-4.86886348122829	4.55770748524343e-07	CARD9
ENSG00000160014	1.68168858893585	4.55770748524343e-07	CALM3
ENSG00000168906	4.26288622462592	4.56261841620815e-07	MAT2A
ENSG00000079999	2.26445278848383	4.62571104425895e-07	KEAP1
ENSG00000109390	2.82370992871353	4.64566367601851e-07	NDUFC1
ENSG00000133121	-3.93674610141574	4.65595563133297e-07	STARD13
ENSG00000270321	-6.80395003389355	4.79492824345687e-07	RP11-2L8.2
ENSG00000086717	-6.45291981792129	4.80665379121243e-07	PPEF1
ENSG00000147650	-2.00437318642566	4.80665379121243e-07	LRP12
ENSG00000165233	-2.48169035745516	4.88740504818428e-07	C9orf89
ENSG00000150540	4.69625204204915	5.00553475532658e-07	HNMT
ENSG00000102189	-1.4537008705261	5.07321297994314e-07	EEA1
ENSG00000173404	6.44896321772291	5.07321297994314e-07	INSM1
ENSG00000164287	-6.76774920855282	5.3046373302379e-07	CDC20B
ENSG00000204054	-4.606852498648	5.45241271799689e-07	LINC00963
ENSG00000146963	1.57594239576561	5.58482835281477e-07	C7orf55-LUC7L2
ENSG00000261115	1.29482342204037	5.61498740849907e-07	TMEM178B
ENSG00000137710	-1.43823351165802	5.6374269293478e-07	RDX
ENSG00000106617	-1.59825324612745	5.67857091487024e-07	PRKAG2
ENSG00000163618	0.917923521482878	5.67924225956164e-07	CADPS
ENSG00000085063	-1.37433830737108	5.67924225956164e-07	CD59
ENSG00000249853	3.12980281150996	5.77034000343139e-07	HS3ST5
ENSG00000222185	-3.47464362903954	5.77034000343139e-07	SNORD113
ENSG00000162512	-1.46823555936316	5.81739050474413e-07	SDC3
ENSG00000160299	-1.87843871144492	5.93558036427188e-07	PCNT
ENSG00000162433	2.35074809934517	6.00746955256214e-07	AK4
ENSG00000129245	-1.16651544373277	6.13574592524826e-07	FXR2
ENSG00000101850	5.46744169359515	6.18536884360796e-07	GPR143
ENSG00000144152	3.71580002046454	6.37959361608837e-07	FBLN7
ENSG00000109689	-1.58687785685869	6.37959361608837e-07	STIM2
ENSG00000103254	3.14857446213937	6.39148533995647e-07	FAM173A
ENSG00000279587	6.45484340452312	6.47008295647517e-07	RP1-278D1.2
ENSG00000204183	-3.12830869760918	6.64646141127948e-07	GDF5OS
ENSG00000172137	-3.55035303595446	6.68836295120688e-07	CALB2
ENSG00000171813	-1.37883051935494	6.88443746878535e-07	PWWP2B
ENSG00000123104	-3.14636934811773	6.94865036333272e-07	ITPR2
ENSG00000167470	-1.62009009604547	6.96887262380069e-07	MIDN
ENSG00000064763	3.60625255230461	7.03933737204217e-07	FAR2
ENSG00000189058	2.37254356595736	7.27571008387677e-07	APOD
ENSG00000112319	5.06746108148492	7.27571008387677e-07	EYA4
ENSG00000142784	-2.08716014263133	7.35556439458061e-07	WDTC1
ENSG00000164919	1.90034640284091	7.36317579661775e-07	COX6C
ENSG00000251896	-3.13414403628888	7.3748700778046e-07	SNORD116-27
ENSG00000065534	-3.190522881337	7.38078749731772e-07	MYLK
ENSG00000135744	-3.10941284041921	7.44414781754192e-07	AGT
ENSG00000239776	-3.74944907895468	7.58018684177466e-07	AC079949.1
ENSG00000100626	-2.74763842259813	7.58018684177466e-07	GALNT16
ENSG00000142623	6.39258702620837	7.62120930348277e-07	PADI1
ENSG00000104267	3.99755789143027	7.657215736653e-07	CA2
ENSG00000138772	5.31571767552744	7.7292500228513e-07	ANXA3
ENSG00000073803	1.55838530253508	7.90690441072517e-07	MAP3K13
ENSG00000170743	3.74347541246558	7.92609171521326e-07	SYT9
ENSG00000162889	-2.69759440938557	8.24853488808666e-07	MAPKAPK2
ENSG00000136842	-5.00965711591853	8.24853488808666e-07	TMOD1
ENSG00000146006	-1.75840980336309	8.30994476948139e-07	LRRTM2
ENSG00000210140	-3.22196843985147	8.3762691534736e-07	MT-TC
ENSG00000245526	4.84479366507471	8.46461739925002e-07	LINC00461
ENSG00000235711	4.71992375304976	8.86910024847159e-07	ANKRD34C
ENSG00000166963	-1.41923689460915	8.91269684333441e-07	MAP1A
ENSG00000210082	-2.52489617580504	8.91590827644346e-07	MT-RNR2
ENSG00000065809	-3.12082709103793	9.03782412148021e-07	FAM107B
ENSG00000199732	-2.80710355324736	9.13719535219616e-07	Y_RNA
ENSG00000164120	6.35400809958387	9.317961113713e-07	HPGD
ENSG00000180758	-4.73270665844213	9.36440351343391e-07	GPR157
ENSG00000198744	-3.12115296556297	9.58432699065948e-07	RP5-857K21.11
ENSG00000110619	1.78131556201542	9.65656436772507e-07	CARS
ENSG00000022267	2.01601768460691	9.66575220862985e-07	FHL1
ENSG00000141668	3.63594730813596	9.66956137754631e-07	CBLN2
ENSG00000160097	3.00759301226222	9.8331539651203e-07	FNDC5
ENSG00000133026	-1.08596883159989	1.00975113408637e-06	MYH10
ENSG00000263958	-6.68207666669506	1.01553416943876e-06	RP11-676J15.1
ENSG00000151461	-1.66784736054478	1.01672060940027e-06	UPF2
ENSG00000185909	2.7676589574763	1.020507365098e-06	KLHDC8B
ENSG00000105583	-1.03283400139502	1.03657372570169e-06	WDR83OS
ENSG00000095713	-3.26280171310829	1.04257854086386e-06	CRTAC1
ENSG00000107859	6.35075323302369	1.04368711566086e-06	PITX3
ENSG00000215878	-4.5908118442515	1.05406388456843e-06	MARCKSL1P2
ENSG00000084710	1.91539021314104	1.07807557044537e-06	EFR3B
ENSG00000163399	-1.36833471119505	1.08951034119062e-06	ATP1A1
ENSG00000163624	-1.50457177159941	1.09454235301361e-06	CDS1
ENSG00000102547	2.70628403231853	1.11944972808422e-06	CAB39L
ENSG00000250479	-1.2981675659271	1.11944972808422e-06	CHCHD10
ENSG00000131016	-1.52043953782174	1.17632399754843e-06	AKAP12
ENSG00000233429	-6.53190100442791	1.19567739255345e-06	HOTAIRM1
ENSG00000182208	-1.47780421193749	1.20740378710608e-06	MOB2
ENSG00000153823	2.3378547859141	1.21361916957422e-06	PID1
ENSG00000169184	5.23093143683959	1.22171596934997e-06	MN1
ENSG00000115904	-1.39622150275824	1.23724494762959e-06	SOS1
ENSG00000167772	-4.27288165886321	1.23921146077472e-06	ANGPTL4
ENSG00000137876	2.22167986790221	1.25226601325679e-06	RSL24D1
ENSG00000206527	-2.01400878412539	1.26646166230135e-06	HACD2
ENSG00000100906	-2.70809901510971	1.27955106433837e-06	NFKBIA
ENSG00000148672	-0.99989576690679	1.28081206098858e-06	GLUD1
ENSG00000122490	-1.58517195327653	1.28081206098858e-06	PQLC1
ENSG00000180818	-6.60142498720221	1.2827138278636e-06	HOXC10
ENSG00000269821	-2.30987756843046	1.286043039198e-06	KCNQ1OT1
ENSG00000231799	-3.75975571769849	1.29549780486953e-06	RP13-93L13.2
ENSG00000234224	-3.02201147118804	1.30637065346191e-06	TMEM229A
ENSG00000172725	4.1595162958173	1.32640087584146e-06	CORO1B
ENSG00000119547	-4.62218113037078	1.35375684609761e-06	ONECUT2
ENSG00000141401	-6.67132922826144	1.36687366934526e-06	IMPA2
ENSG00000196547	3.08469660824639	1.37012031597539e-06	MAN2A2
ENSG00000171680	-2.33780107812227	1.3886674132992e-06	PLEKHG5
ENSG00000240409	-3.2873665870472	1.40048836130599e-06	MTATP8P1
ENSG00000187672	2.00853097313765	1.41914628910844e-06	ERC2
ENSG00000144306	2.89478301999969	1.46681740331592e-06	SCRN3
ENSG00000145248	1.54092087747532	1.47047174098938e-06	SLC10A4
ENSG00000143669	-1.48081273770524	1.47912113353791e-06	LYST
ENSG00000079739	1.95398694228392	1.50352285102873e-06	PGM1
ENSG00000183044	1.63658974308214	1.50352285102873e-06	ABAT
ENSG00000228594	-2.09178044013309	1.53719383142495e-06	C1orf233
ENSG00000072195	5.29124665330415	1.55816707768886e-06	SPEG
ENSG00000157570	-5.30070598024764	1.568173001965e-06	TSPAN18
ENSG00000121297	-4.33971667398104	1.60417226967095e-06	TSHZ3
ENSG00000185742	-2.41426731465311	1.60769217239336e-06	C11orf87
ENSG00000125814	1.45515788981869	1.65974600852586e-06	NAPB
ENSG00000177646	2.27230255778157	1.69577757728339e-06	ACAD9
ENSG00000237289	-1.63599883976384	1.70037144467159e-06	CKMT1B
ENSG00000104341	-1.28201265364287	1.70799207225976e-06	LAPTM4B
ENSG00000120875	6.30583517342607	1.71207283138267e-06	DUSP4
ENSG00000140264	1.0211356082488	1.71207283138267e-06	SERF2
ENSG00000107130	-1.25896631726622	1.73278357709676e-06	NCS1
ENSG00000112972	2.51898466095751	1.76703178162774e-06	HMGCS1
ENSG00000069956	-1.28103155799212	1.76703178162774e-06	MAPK6
ENSG00000168939	-2.83635893189981	1.79788838029863e-06	SPRY3
ENSG00000166428	-5.23407679032829	1.84732987679206e-06	PLD4
ENSG00000163453	-3.05463710931622	1.89827839889963e-06	IGFBP7
ENSG00000211450	2.16983226358842	1.90127716709117e-06	C11orf31
ENSG00000100628	-5.97685382633382	1.90127716709117e-06	ASB2
ENSG00000129292	-1.60934709843785	1.90264814769169e-06	PHF20L1
ENSG00000100263	-1.87479179853445	1.92250386857796e-06	RHBDD3
ENSG00000100097	-1.7187100313412	1.92943154341129e-06	LGALS1
ENSG00000118946	1.9708829789025	1.94819756823646e-06	PCDH17
ENSG00000230387	-6.48721536264808	2.06563227986776e-06	RP4-737E23.2
ENSG00000128463	2.22882345475769	2.14506204397168e-06	EMC4
ENSG00000184602	-2.08684213805476	2.16026123600823e-06	SNN
ENSG00000139865	5.09830344749415	2.16387687853159e-06	TTC6
ENSG00000119862	3.22065009277784	2.22489387630071e-06	LGALSL
ENSG00000083937	1.34315245731025	2.24165906509154e-06	CHMP2B
ENSG00000040731	2.24159237161697	2.25651115321316e-06	CDH10
ENSG00000249119	-3.66189017828487	2.26688721965253e-06	MTND6P4
ENSG00000112144	2.87307153313894	2.27494475387002e-06	ICK
ENSG00000184809	-5.08629786660653	2.28071104298009e-06	B3GALT5-AS1
ENSG00000089169	-2.68163066361725	2.28668787749386e-06	RPH3A
ENSG00000075340	-1.15902812301165	2.31650654716245e-06	ADD2
ENSG00000092445	-2.18590579960522	2.32332217581898e-06	TYRO3
ENSG00000224411	-2.46258638773808	2.35817555395885e-06	HSP90AA2P
ENSG00000196465	2.94790349539352	2.42466020241359e-06	MYL6B
ENSG00000223865	4.21497774649115	2.43286189052949e-06	HLA-DPB1
ENSG00000082512	-4.72239390279738	2.43609339088406e-06	TRAF5
ENSG00000234745	-2.58607472274543	2.51448865107314e-06	HLA-B
ENSG00000168255	-2.83525954153206	2.5262666749768e-06	POLR2J3
ENSG00000066583	-1.44115578710243	2.54830965539098e-06	ISOC1
ENSG00000169255	2.44714924568471	2.54838129934708e-06	B3GALNT1
ENSG00000253974	-5.6986089856233	2.55723961064017e-06	NRG1-IT1
ENSG00000153132	-1.88847592590869	2.56960908996519e-06	CLGN
ENSG00000139505	-1.23130028371871	2.58079466462662e-06	MTMR6
ENSG00000166503	2.18511876159058	2.5830577123623e-06	HDGFRP3
ENSG00000066135	-1.90159452720711	2.62720942847247e-06	KDM4A
ENSG00000198855	3.21741878428341	2.64259500455956e-06	FICD
ENSG00000099624	-1.08533060729985	2.65636570271653e-06	ATP5D
ENSG00000118733	2.16550310024204	2.66960058439722e-06	OLFM3
ENSG00000177738	-5.83411055263126	2.68962118802826e-06	CTD-2201E18.3
ENSG00000139211	4.1914274247373	2.72894324502948e-06	AMIGO2
ENSG00000116299	2.17413163078816	2.73954869804215e-06	KIAA1324
ENSG00000166173	-1.7069957204598	2.74562293360731e-06	LARP6
ENSG00000136928	2.43119693349172	2.75158607444184e-06	GABBR2
ENSG00000142530	3.13104143341949	2.94247368063972e-06	FAM71E1
ENSG00000140403	1.70483214367554	2.98696820348125e-06	DNAJA4
ENSG00000078053	1.38681784090981	3.00078742412246e-06	AMPH
ENSG00000197712	-4.03868591260517	3.02868498585286e-06	FAM114A1
ENSG00000254585	2.57143293864778	3.07786218632296e-06	MAGEL2
ENSG00000109472	1.6107511802585	3.15265686463681e-06	CPE
ENSG00000109971	1.80148826008231	3.17135263046999e-06	HSPA8
ENSG00000112081	1.6985293269923	3.23019555061582e-06	SRSF3
ENSG00000169991	-2.34728276382697	3.24317223004175e-06	IFFO2
ENSG00000129250	-1.85293086864407	3.25315736653873e-06	KIF1C
ENSG00000132383	-1.7656581356715	3.26810403231447e-06	RPA1
ENSG00000067057	-1.01100526208088	3.32858141370076e-06	PFKP
ENSG00000180998	-2.3008568873467	3.3732994754309e-06	GPR137C
ENSG00000135324	-1.37107737175126	3.39367874010076e-06	MRAP2
ENSG00000187068	3.71234010396882	3.45024761168473e-06	C3orf70
ENSG00000183166	1.92605247150179	3.45068117643344e-06	CALN1
ENSG00000148331	-1.33743821888622	3.46004131561887e-06	ASB6
ENSG00000187094	3.26035712641711	3.48173580538389e-06	CCK
ENSG00000170846	2.880908732442	3.52969633013062e-06	AC093323.3
ENSG00000101557	-0.847150196705295	3.56070031922151e-06	USP14
ENSG00000139174	2.69708147074058	3.57092902741032e-06	PRICKLE1
ENSG00000240849	-1.57464576658061	3.60252686818678e-06	TMEM189
ENSG00000149798	-3.34812796794583	3.63418186029396e-06	CDC42EP2
ENSG00000095015	-3.38049663438702	3.64026447665761e-06	MAP3K1
ENSG00000082497	5.15693672061799	3.69989269629734e-06	SERTAD4
ENSG00000164830	-1.4297076966061	3.70223626046909e-06	OXR1
ENSG00000070748	-6.3071146422428	3.70223626046909e-06	CHAT
ENSG00000136490	6.09754062234875	3.70223626046909e-06	LIMD2
ENSG00000260032	0.925065236749797	3.74874561354283e-06	LINC00657
ENSG00000128872	1.40872390970317	3.79614818867764e-06	TMOD2
ENSG00000101210	-1.55541417065235	3.80201289260166e-06	EEF1A2
ENSG00000151322	-2.95500736150776	3.83615892858197e-06	NPAS3
ENSG00000112893	4.65632832429877	3.84269361366037e-06	MAN2A1
ENSG00000155099	1.36849903260836	3.86066279603888e-06	TMEM55A
ENSG00000115252	3.62260805164487	3.89719233183667e-06	PDE1A
ENSG00000169258	5.05282141249209	3.91992136041922e-06	GPRIN1
ENSG00000156097	4.5002608056021	4.00025364869866e-06	GPR61
ENSG00000101294	-1.08802673967562	4.00536345919175e-06	HM13
ENSG00000178235	-2.30599581817647	4.05251980728999e-06	SLITRK1
ENSG00000128881	-1.3556385011284	4.12640640693505e-06	TTBK2
ENSG00000149480	-1.51541570574784	4.14799772487252e-06	MTA2
ENSG00000148290	2.47985016914243	4.15536938831984e-06	SURF1
ENSG00000132589	-1.67593027050079	4.16602445463481e-06	FLOT2
ENSG00000196199	-0.991383799613417	4.20732071777534e-06	MPHOSPH8
ENSG00000139116	-1.53054593189163	4.33838721266272e-06	KIF21A
ENSG00000197322	-6.25600201895655	4.42510829896202e-06	C17orf102
ENSG00000099204	-1.0925388968453	4.47392836293694e-06	ABLIM1
ENSG00000253738	1.51861168156292	4.47431935628404e-06	OTUD6B-AS1
ENSG00000145675	-1.80232924258332	4.54915248706935e-06	PIK3R1
ENSG00000254132	-4.15559189668579	4.60395013773918e-06	MTND6P3
ENSG00000255046	-3.65792049942478	4.73139894656829e-06	RP11-297N6.4
ENSG00000249448	-6.277694905135	4.74695558921391e-06	RP11-474J18.1
ENSG00000230223	6.06607349677289	4.7714340797065e-06	ATXN8OS
ENSG00000243978	5.11683975001088	4.77700922976282e-06	RGAG1
ENSG00000125611	2.34477483544907	4.82737724947341e-06	CHCHD5
ENSG00000274588	-5.89225290622926	4.8667080992821e-06	DGKK
ENSG00000099260	-5.11251203819476	4.91635689817883e-06	PALMD
ENSG00000149792	3.29040257587915	4.96732085116305e-06	MRPL49
ENSG00000177119	-2.21040319334106	4.97410106872818e-06	ANO6
ENSG00000169427	-3.95553026543746	4.98278465147387e-06	KCNK9
ENSG00000072858	3.46581248338941	5.06266906534785e-06	SIDT1
ENSG00000005810	-0.685507522276255	5.06725671782665e-06	MYCBP2
ENSG00000168291	1.58049124508819	5.14000709516176e-06	PDHB
ENSG00000141582	-1.30861050302805	5.15705218897795e-06	CBX4
ENSG00000172840	-1.96548587440422	5.23708900817343e-06	PDP2
ENSG00000267541	-3.65012719131171	5.33193579799736e-06	RP11-380M21.2
ENSG00000132793	-4.18022174305729	5.39919714378611e-06	LPIN3
ENSG00000227028	2.79676858443002	5.41512567027714e-06	SLC8A1-AS1
ENSG00000109736	-2.64135579877201	5.43742267481083e-06	MFSD10
ENSG00000183255	-1.74770539119436	5.5603789268772e-06	PTTG1IP
ENSG00000115966	1.61078520363262	5.63632313192263e-06	ATF2
ENSG00000114353	2.15117410718894	5.63632313192263e-06	GNAI2
ENSG00000176055	2.48521237672451	5.63632313192263e-06	MBLAC2
ENSG00000146938	-2.15959748340761	5.63632313192263e-06	NLGN4X
ENSG00000121067	-1.18607744319088	5.63632313192263e-06	SPOP
ENSG00000162065	1.79203898049948	5.68239775349097e-06	TBC1D24
ENSG00000272055	-3.23294626298413	5.70282560975899e-06	RNU6-6P
ENSG00000089682	-2.03519352985425	5.74485733124346e-06	RBM41
ENSG00000061676	1.21494970081548	5.82076837623092e-06	NCKAP1
ENSG00000154310	-3.86143426311207	5.90126148684796e-06	TNIK
ENSG00000198815	-1.22193576092723	5.94329845961617e-06	FOXJ3
ENSG00000159713	-2.60658315640655	6.0141044821387e-06	TPPP3
ENSG00000103381	-1.800145297924	6.06474303987463e-06	CPPED1
ENSG00000115041	5.02563632422444	6.11017645974184e-06	KCNIP3
ENSG00000130540	-0.747715901793851	6.14919117965576e-06	SULT4A1
ENSG00000174684	1.22634907293001	6.20555681077566e-06	B4GAT1
ENSG00000065413	3.05450421783858	6.2538919729231e-06	ANKRD44
ENSG00000145860	-1.19698371250586	6.26035430151641e-06	RNF145
ENSG00000175985	-4.60759168365264	6.35850202607749e-06	PLEKHD1
ENSG00000145349	1.21673742907305	6.60430076676009e-06	CAMK2D
ENSG00000183773	-2.83038379048507	6.60646768793846e-06	AIFM3
ENSG00000077549	-1.26972311279365	6.63292753074367e-06	CAPZB
ENSG00000117016	3.37668674154333	6.66312474423695e-06	RIMS3
ENSG00000253595	-6.40295856148311	6.67751116398333e-06	LINC01300
ENSG00000142949	1.70756988006058	6.79106610886298e-06	PTPRF
ENSG00000102753	-1.36765712012149	6.82108689402457e-06	KPNA3
ENSG00000124228	-1.34136616800234	6.86677600327847e-06	DDX27
ENSG00000231925	-1.69986910924996	6.92642851286081e-06	TAPBP
ENSG00000089199	2.49776240683155	7.02734253670822e-06	CHGB
ENSG00000144218	2.72165002918726	7.08077966562341e-06	AFF3
ENSG00000114698	-4.16600555925326	7.23620575593232e-06	PLSCR4
ENSG00000168077	-4.40472606008629	7.26120886558002e-06	SCARA3
ENSG00000124831	-1.28926408812597	7.38822166572326e-06	LRRFIP1
ENSG00000173482	1.59993676377512	7.41226487963776e-06	PTPRM
ENSG00000213341	3.04780681241926	7.48511064789043e-06	CHUK
ENSG00000100528	-1.20168823769404	7.57463779481429e-06	CNIH1
ENSG00000279305	6.04374417194843	7.82723370596618e-06	RP11-316N24.2
ENSG00000186684	5.94183100878685	7.84378993002909e-06	CYP27C1
ENSG00000172183	-5.39129842431971	7.84378993002909e-06	ISG20
ENSG00000175497	1.65012306910582	8.04052607864528e-06	DPP10
ENSG00000106415	-1.30819738302863	8.16333086962278e-06	GLCCI1
ENSG00000153406	-1.81317513741805	8.19347683446024e-06	NMRAL1
ENSG00000274312	-6.13448297741601	8.22969921250915e-06	RP11-167B3.2
ENSG00000085276	-5.12534411583152	8.25314389696019e-06	MECOM
ENSG00000102898	-1.37682954605844	8.28574019507188e-06	NUTF2
ENSG00000078808	-1.31917912682463	8.50556952091145e-06	SDF4
ENSG00000158467	1.65040286176877	8.52742981890345e-06	AHCYL2
ENSG00000178573	-3.06614418707257	8.55582887779272e-06	MAF
ENSG00000180530	-3.26342017315196	8.62105102281999e-06	NRIP1
ENSG00000164949	-4.82149369742586	8.71659482216401e-06	GEM
ENSG00000143179	-1.78926567626235	8.7179462602309e-06	UCK2
ENSG00000254584	-3.39259341564559	8.765350315327e-06	RP1-17K7.2
ENSG00000164176	-1.55966558652333	8.79572508696125e-06	EDIL3
ENSG00000185418	-1.67942241493335	8.86782136624554e-06	TARSL2
ENSG00000083312	-1.14525087281866	8.86985451567353e-06	TNPO1
ENSG00000075826	4.28995443736784	8.87805913864111e-06	SEC31B
ENSG00000135905	2.42758028371494	8.91551028887606e-06	DOCK10
ENSG00000255302	1.45216083961677	8.95578175481335e-06	EID1
ENSG00000256982	-6.23018310109224	9.02096408312623e-06	CTD-2555A7.2
ENSG00000123091	1.03822890753428	9.15582662345213e-06	RNF11
ENSG00000119138	2.05058070412938	9.19682023353169e-06	KLF9
ENSG00000167323	-1.05884028295653	9.21686296850487e-06	STIM1
ENSG00000177469	-2.93832118724831	9.36023936591237e-06	PTRF
ENSG00000139874	4.39006455517422	9.49465553614863e-06	SSTR1
ENSG00000100296	-1.945157598998	9.83079937675695e-06	THOC5
ENSG00000143612	1.57271398031352	9.92990074775325e-06	C1orf43
ENSG00000109670	-1.56181945267418	9.9774444186112e-06	FBXW7
ENSG00000151376	2.51618094747945	1.00137189222591e-05	ME3
ENSG00000054148	2.56361256247219	1.00866801490681e-05	PHPT1
ENSG00000100034	-1.77778920533571	1.01483136494415e-05	PPM1F
ENSG00000177000	-1.59976905111331	1.02116808355731e-05	MTHFR
ENSG00000088367	-0.920843638358088	1.0247740406358e-05	EPB41L1
ENSG00000256892	-3.03173774520618	1.03434198923429e-05	MTRNR2L7
ENSG00000148798	2.27554782997928	1.03956949362832e-05	INA
ENSG00000109756	2.62494744028292	1.05766823785003e-05	RAPGEF2
ENSG00000111843	-1.74456914747501	1.06752050556994e-05	TMEM14C
ENSG00000169282	-2.42040754129296	1.10673307694392e-05	KCNAB1
ENSG00000115194	-6.5560298374257	1.11923295827985e-05	SLC30A3
ENSG00000185305	5.90900871442326	1.12282341309809e-05	ARL15
ENSG00000163932	3.65145027685152	1.13016024124226e-05	PRKCD
ENSG00000186470	-3.26392852837081	1.14555273852254e-05	BTN3A2
ENSG00000205100	-3.36841192411596	1.15208424736908e-05	HSP90AA4P
ENSG00000260807	-4.21404003766925	1.16571087124026e-05	RP11-161M6.2
ENSG00000171204	1.79646243863452	1.17070724411362e-05	TMEM126B
ENSG00000062282	-2.84368994479049	1.192270745188e-05	DGAT2
ENSG00000005020	-1.67519896351038	1.21898603642437e-05	SKAP2
ENSG00000135074	-2.36923469550358	1.2309642854313e-05	ADAM19
ENSG00000006128	3.25160511195172	1.2435797387958e-05	TAC1
ENSG00000104368	-4.7275367783581	1.25958767596415e-05	PLAT
ENSG00000178718	2.70829720498792	1.26342035090009e-05	RPP25
ENSG00000213626	-1.50956785476949	1.27633925923216e-05	LBH
ENSG00000135919	2.87090373699767	1.29908567389011e-05	SERPINE2
ENSG00000271207	-3.21994549403346	1.30187006549009e-05	RP11-475J5.5
ENSG00000169740	4.91786828005211	1.30355586285033e-05	ZNF32
ENSG00000149571	3.95970569811888	1.30462186465704e-05	KIRREL3
ENSG00000170889	2.32916292974118	1.3089709289079e-05	RPS9
ENSG00000167642	1.26939938011623	1.31774236257638e-05	SPINT2
ENSG00000223812	-6.07287643460806	1.33523125307586e-05	RP11-197K6.1
ENSG00000230916	-4.5684786644404	1.34319535989372e-05	RP11-10B2.1
ENSG00000184489	3.39387715841633	1.34330319392588e-05	PTP4A3
ENSG00000147036	-2.44872977469296	1.34840784612428e-05	LANCL3
ENSG00000158555	2.61336959123971	1.37230676445401e-05	GDPD5
ENSG00000143891	-4.71146190684681	1.40646647728429e-05	GALM
ENSG00000139970	-0.877751516966667	1.41297532484669e-05	RTN1
ENSG00000196912	-2.39500002880073	1.4717248539076e-05	ANKRD36B
ENSG00000134897	2.53738497995568	1.4732618521954e-05	BIVM
ENSG00000238227	-2.26265063135366	1.47581039503991e-05	C9orf69
ENSG00000173801	-2.47035654339879	1.47653884605755e-05	JUP
ENSG00000114686	2.14083766326356	1.48637169642041e-05	MRPL3
ENSG00000100077	2.02301049558253	1.49244119670188e-05	ADRBK2
ENSG00000168301	2.34042836627724	1.5101808306926e-05	KCTD6
ENSG00000130037	-4.44373804439614	1.51609082370206e-05	KCNA5
ENSG00000176946	1.81654927134539	1.5197532951365e-05	THAP4
ENSG00000075415	1.43375517856102	1.52429377459959e-05	SLC25A3
ENSG00000149541	-1.39327777560435	1.52943921370918e-05	B3GAT3
ENSG00000099800	1.25023303027173	1.53263948903631e-05	TIMM13
ENSG00000075643	-6.05744317790223	1.5585520208074e-05	MOCOS
ENSG00000249439	-6.12141118908938	1.56747236327526e-05	HMGN1P14
ENSG00000136383	4.12295035031356	1.57124877309673e-05	ALPK3
ENSG00000172809	1.4775470033799	1.62363517131454e-05	RPL38
ENSG00000168883	1.89759009065298	1.65701175093004e-05	USP39
ENSG00000268089	-5.90652882261445	1.66221436757769e-05	GABRQ
ENSG00000108960	2.15865711525694	1.66221436757769e-05	MMD
ENSG00000155749	-3.35753042446558	1.67437260614131e-05	ALS2CR12
ENSG00000118369	-1.76198156090243	1.67582855155253e-05	USP35
ENSG00000215559	-4.17080582461773	1.67666013191166e-05	ANKRD20A11P
ENSG00000183775	-2.31511654417709	1.6778212628649e-05	KCTD16
ENSG00000182698	2.60388236443007	1.68978200688729e-05	RESP18
ENSG00000165322	1.58856076518673	1.68978200688729e-05	ARHGAP12
ENSG00000118308	3.88937198379661	1.70384326207805e-05	LRMP
ENSG00000196372	-2.16312738324302	1.71611496909981e-05	ASB13
ENSG00000124733	2.48652062471484	1.72300173479811e-05	MEA1
ENSG00000147454	-1.58459302978832	1.77033144797952e-05	SLC25A37
ENSG00000099960	4.99256364703201	1.78666705947646e-05	SLC7A4
ENSG00000177731	-1.19374963015965	1.79354905651295e-05	FLII
ENSG00000184545	-2.09288908903373	1.81271076007876e-05	DUSP8
ENSG00000164122	5.84328580820455	1.83218726252949e-05	ASB5
ENSG00000105887	-0.876683770431698	1.83218726252949e-05	MTPN
ENSG00000276550	3.97796277637876	1.83571847593613e-05	HERC2P2
ENSG00000149926	-2.92518902858032	1.88129927486579e-05	FAM57B
ENSG00000171314	2.51291782071232	1.88222105040697e-05	PGAM1
ENSG00000068305	-2.01790206060999	1.88222105040697e-05	MEF2A
ENSG00000184672	1.67299801303929	1.8964809642396e-05	RALYL
ENSG00000126001	-1.50110127874531	1.8989290772607e-05	CEP250
ENSG00000204138	-2.51448072144964	1.90682360673397e-05	PHACTR4
ENSG00000148700	-2.12657363620759	1.91364414465769e-05	ADD3
ENSG00000100219	1.85178398664321	1.91657273452719e-05	XBP1
ENSG00000118873	-0.995626229063649	1.91789875856547e-05	RAB3GAP2
ENSG00000131263	0.954996731278942	1.92761860881154e-05	RLIM
ENSG00000141503	2.33495323718262	1.93517158645959e-05	MINK1
ENSG00000088888	-1.6384348909886	1.95121533430059e-05	MAVS
ENSG00000104687	-1.30852328877413	1.97680231902391e-05	GSR
ENSG00000156052	1.09357017241255	1.99786207239328e-05	GNAQ
ENSG00000134308	1.10093808440394	2.00887264803601e-05	YWHAQ
ENSG00000166342	-4.83934593667791	2.00928767005253e-05	NETO1
ENSG00000108387	-1.40332391012585	2.01207727103353e-05	41155
ENSG00000198146	3.67013523427913	2.0577353193379e-05	ZNF770
ENSG00000165868	-0.998447009390258	2.05834183668611e-05	HSPA12A
ENSG00000156299	-2.36925402309722	2.06891877851561e-05	TIAM1
ENSG00000115145	2.18146135071261	2.08482200991467e-05	STAM2
ENSG00000160209	0.890223117914712	2.10823103858565e-05	PDXK
ENSG00000137076	-2.2318969093501	2.10865382800174e-05	TLN1
ENSG00000117643	1.59673516428407	2.17336094851096e-05	MAN1C1
ENSG00000260212	-4.94951060821792	2.18674359744917e-05	RP11-325O24.5
ENSG00000000003	5.74868201923583	2.18766501729906e-05	TSPAN6
ENSG00000135469	2.80194225899922	2.20401321904546e-05	COQ10A
ENSG00000231500	2.35027015087563	2.21024191630567e-05	RPS18
ENSG00000072518	-1.81376000053289	2.21128031760013e-05	MARK2
ENSG00000137877	-4.59440681950632	2.21128031760013e-05	SPTBN5
ENSG00000057704	3.27717809225909	2.22497270282486e-05	TMCC3
ENSG00000079246	1.27604194706819	2.22852382320513e-05	XRCC5
ENSG00000101412	-3.05539166251202	2.22852382320513e-05	E2F1
ENSG00000136425	-2.83885025671911	2.25665491322907e-05	CIB2
ENSG00000270689	-3.1593637902541	2.25870124949701e-05	BUD13P1
ENSG00000130517	-2.12199490451175	2.26609953995627e-05	PGPEP1
ENSG00000197879	-3.17159546674716	2.28523078578341e-05	MYO1C
ENSG00000112695	2.23584100629691	2.29016850391145e-05	COX7A2
ENSG00000108561	1.97911014866681	2.34704944974942e-05	C1QBP
ENSG00000259623	-1.09336009872164	2.34704944974942e-05	RP11-156E6.1
ENSG00000184277	1.13452440438597	2.35033504498647e-05	TM2D3
ENSG00000158195	-1.72542091594714	2.35316693142194e-05	WASF2
ENSG00000006756	-2.20728672573004	2.3852881035212e-05	ARSD
ENSG00000070808	4.48570570421315	2.39627531908363e-05	CAMK2A
ENSG00000278532	5.71294012537764	2.4162098431058e-05	RP11-17E3.1
ENSG00000029153	4.12306324837254	2.42038307404885e-05	ARNTL2
ENSG00000144959	-1.09603415663691	2.43927484831941e-05	NCEH1
ENSG00000052795	-1.46103793298643	2.4488341087077e-05	FNIP2
ENSG00000164764	-3.58803951408873	2.4695942980543e-05	SBSPON
ENSG00000173706	-4.47129788428412	2.50662328954803e-05	HEG1
ENSG00000125827	-1.18059733150113	2.50706698953693e-05	TMX4
ENSG00000091482	5.75187009183279	2.50938664982243e-05	SMPX
ENSG00000242485	2.12317121448871	2.62158873475268e-05	MRPL20
ENSG00000117069	3.58954002008094	2.62158873475268e-05	ST6GALNAC5
ENSG00000149925	0.73399725117121	2.63943643479162e-05	ALDOA
ENSG00000148481	-1.24609284570107	2.70332584439007e-05	FAM188A
ENSG00000159692	1.10283149328401	2.70657078138574e-05	CTBP1
ENSG00000163328	-1.28442919733589	2.76739329090986e-05	GPR155
ENSG00000120129	-2.31681118646507	2.77589545293564e-05	DUSP1
ENSG00000196182	-1.86817750955119	2.79083254388416e-05	STK40
ENSG00000135097	3.8972897997765	2.79083254388416e-05	MSI1
ENSG00000150457	-6.09868575214207	2.81453318928942e-05	LATS2
ENSG00000089737	-0.840081224137602	2.85536056032085e-05	DDX24
ENSG00000133103	2.16459805870507	2.86646944907824e-05	COG6
ENSG00000204381	-3.94117302384059	2.87529599178087e-05	LAYN
ENSG00000188986	-1.62728905976516	2.88276287073344e-05	NELFB
ENSG00000127990	2.07873350936402	2.90963855851744e-05	SGCE
ENSG00000166250	3.21864703857318	2.90963855851744e-05	CLMP
ENSG00000137819	-4.97124509041716	2.92038488636119e-05	PAQR5
ENSG00000168394	-3.52491700222046	2.931980099858e-05	TAP1
ENSG00000007129	3.41192669470904	2.94732261019294e-05	CEACAM21
ENSG00000101230	5.69782354715042	2.97166720567707e-05	ISM1
ENSG00000124610	-4.6156853227481	3.01824524813302e-05	HIST1H1A
ENSG00000088727	4.23557031861463	3.05832910262223e-05	KIF9
ENSG00000226445	-3.37279919330471	3.05832910262223e-05	XXyac-YX65C7_A.2
ENSG00000130725	-1.16363830173376	3.05832910262223e-05	UBE2M
ENSG00000143797	1.59462543256205	3.08117636521643e-05	MBOAT2
ENSG00000130529	-2.64271204941494	3.11165492220119e-05	TRPM4
ENSG00000186448	2.73464202838792	3.12203925033961e-05	ZNF197
ENSG00000137198	-2.48574003825067	3.13194604837686e-05	GMPR
ENSG00000124772	4.78138836075906	3.13861318829148e-05	CPNE5
ENSG00000131174	1.31716131492887	3.17805946650854e-05	COX7B
ENSG00000096401	-1.99265822666491	3.17828349452703e-05	CDC5L
ENSG00000254635	-1.56910612550523	3.17828349452703e-05	WAC-AS1
ENSG00000179915	1.58334496411017	3.19422421415602e-05	NRXN1
ENSG00000131165	-1.5987920381569	3.19422421415602e-05	CHMP1A
ENSG00000115053	-1.19736250855239	3.20015031720921e-05	NCL
ENSG00000163879	4.11221415005915	3.21262213762406e-05	DNALI1
ENSG00000260426	4.05744005740678	3.21362348543875e-05	RP5-912I13.1
ENSG00000121766	1.4536613800844	3.27738318909227e-05	ZCCHC17
ENSG00000159023	-2.56493913280821	3.28639205247669e-05	EPB41
ENSG00000128564	-2.72577948833478	3.30429424100387e-05	VGF
ENSG00000115073	-1.47933429384536	3.36527973953285e-05	ACTR1B
ENSG00000248923	-3.66887141705917	3.36527973953285e-05	MTND5P11
ENSG00000160179	3.32109914432201	3.3716214314e-05	ABCG1
ENSG00000136010	-2.20411061130066	3.40446563365438e-05	ALDH1L2
ENSG00000129194	3.77996481019058	3.40506272150276e-05	SOX15
ENSG00000140474	-1.33857989647531	3.40657705318813e-05	ULK3
ENSG00000280128	-1.6667838698883	3.43711233860634e-05	XXbac-BPG283O16.9
ENSG00000101076	-3.70539468655372	3.46739313214735e-05	HNF4A
ENSG00000142549	-1.93757981190422	3.57806983757439e-05	IGLON5
ENSG00000104695	0.859571751034907	3.58150879534675e-05	PPP2CB
ENSG00000117906	1.5261134105125	3.62134863404439e-05	RCN2
ENSG00000077264	-1.02750551215724	3.6217381782736e-05	PAK3
ENSG00000175061	4.69242045163407	3.6217381782736e-05	LRRC75A-AS1
ENSG00000168484	-5.95047739399822	3.6576068774787e-05	SFTPC
ENSG00000144285	-4.12056526873687	3.67510290122754e-05	SCN1A
ENSG00000164237	-2.57399937964569	3.68789526656918e-05	CMBL
ENSG00000267890	-2.30350308569228	3.70748667999002e-05	CTD-2126E3.4
ENSG00000165757	-4.06845525110078	3.77136133868666e-05	KIAA1462
ENSG00000075702	-3.72189673123322	3.80060533776623e-05	WDR62
ENSG00000069535	-3.40303143991773	3.8716959356073e-05	MAOB
ENSG00000179097	5.60850654224063	3.88008140012039e-05	HTR1F
ENSG00000157064	1.73557610652468	3.88928448405621e-05	NMNAT2
ENSG00000102466	-2.67988852771263	3.88928448405621e-05	FGF14
ENSG00000167524	-2.67185534140945	3.89958951147001e-05	SGK494
ENSG00000118855	1.6476721915563	3.92354995444507e-05	MFSD1
ENSG00000148498	-2.11473876262462	3.92802929825353e-05	PARD3
ENSG00000113648	1.37114796886117	3.9636168768539e-05	H2AFY
ENSG00000007402	1.96225120082444	3.97897842082716e-05	CACNA2D2
ENSG00000138050	2.51164532470863	4.00891774650743e-05	THUMPD2
ENSG00000112208	2.49695274700895	4.02442307407535e-05	BAG2
ENSG00000093072	-2.1785449587444	4.03499656225692e-05	CECR1
ENSG00000176884	-1.46947855606657	4.07486865781501e-05	GRIN1
ENSG00000139921	3.00561236234453	4.10106949090752e-05	TMX1
ENSG00000126861	1.86573624473221	4.10870177860327e-05	OMG
ENSG00000105497	2.84916441511269	4.111456999485e-05	ZNF175
ENSG00000198947	2.03921000265537	4.11455683914774e-05	DMD
ENSG00000168502	2.12316971500566	4.1239266961909e-05	MTCL1
ENSG00000102349	3.80257177499383	4.12517203264279e-05	KLF8
ENSG00000164096	-1.14049450426123	4.15884919723658e-05	C4orf3
ENSG00000167522	-1.10409081248823	4.17168810204525e-05	ANKRD11
ENSG00000227533	-3.4641916436174	4.19453231187568e-05	SLC2A1-AS1
ENSG00000100982	2.8154247540593	4.21653471995225e-05	PCIF1
ENSG00000128203	-1.69558684628698	4.22313069820037e-05	ASPHD2
ENSG00000155034	-2.0727569196125	4.23479692836813e-05	FBXL18
ENSG00000165359	5.60699726147915	4.23896851147864e-05	DDX26B
ENSG00000173011	-1.7085663940967	4.24634301530547e-05	TADA2B
ENSG00000165379	2.0398842601165	4.26227975580519e-05	LRFN5
ENSG00000113391	-1.2727650094299	4.27632454002251e-05	FAM172A
ENSG00000171202	2.35312144433301	4.32124218375075e-05	TMEM126A
ENSG00000179295	1.51565928994416	4.33130291228451e-05	PTPN11
ENSG00000076641	-2.60379428419544	4.35152184476623e-05	PAG1
ENSG00000135002	1.23750102655676	4.36436024563286e-05	RFK
ENSG00000174238	0.900305870534428	4.36897482950632e-05	PITPNA
ENSG00000077279	1.98880225672194	4.39066719466769e-05	DCX
ENSG00000100344	-5.40543087362793	4.39886981339683e-05	PNPLA3
ENSG00000105254	-1.12961258777726	4.40347839298394e-05	TBCB
ENSG00000171811	-1.63192510365414	4.41363243852569e-05	CFAP46
ENSG00000160298	-3.3814748536037	4.51149653319923e-05	C21orf58
ENSG00000261087	1.90080776915622	4.51455041310583e-05	KB-1460A1.5
ENSG00000133639	-3.42404003892015	4.51455041310583e-05	BTG1
ENSG00000166402	4.39829450804309	4.5162773603766e-05	TUB
ENSG00000280035	-4.9945728721419	4.52977805612925e-05	RP11-10J21.2
ENSG00000198160	2.04870737667186	4.55297798091644e-05	MIER1
ENSG00000203950	1.70158571637276	4.55907184088854e-05	FAM127B
ENSG00000084676	-1.09104077140657	4.59542252060362e-05	NCOA1
ENSG00000213144	-5.8559271327953	4.62196062727893e-05	RP11-64B16.2
ENSG00000105613	-1.24406720579294	4.64394956178387e-05	MAST1
ENSG00000125743	1.40128016094746	4.70816410374487e-05	SNRPD2
ENSG00000127603	-1.5003409301975	4.72705312111374e-05	MACF1
ENSG00000104643	0.949554040597062	4.76498762414989e-05	MTMR9
ENSG00000132406	2.17675214614416	4.81181248255634e-05	TMEM128
ENSG00000136267	-2.42340667159866	4.86457556917921e-05	DGKB
ENSG00000183092	-2.22526367736669	4.89806375470365e-05	BEGAIN
ENSG00000171044	-1.99990087607264	4.93851631673824e-05	XKR6
ENSG00000125775	4.65599354876242	4.99158631088176e-05	SDCBP2
ENSG00000148483	-4.06714892407131	4.99834668311195e-05	TMEM236
ENSG00000124762	-3.29480872355018	5.0132185700331e-05	CDKN1A
ENSG00000109805	4.1186808998961	5.02074075880504e-05	NCAPG
ENSG00000085117	-2.82352954976451	5.03137860041488e-05	CD82
ENSG00000196639	-4.14674981834307	5.074674828265e-05	HRH1
ENSG00000184347	-4.79971325146299	5.074674828265e-05	SLIT3
ENSG00000118257	-2.5348555819	5.10333893845562e-05	NRP2
ENSG00000147434	2.14890070402164	5.12750355899861e-05	CHRNA6
ENSG00000120686	1.54930952825742	5.1326326556429e-05	UFM1
ENSG00000147416	0.810003934341445	5.16548557772809e-05	ATP6V1B2
ENSG00000172247	-3.71044944619865	5.16598950214614e-05	C1QTNF4
ENSG00000052126	1.40909259856403	5.22055175743772e-05	PLEKHA5
ENSG00000072134	-1.50054273382626	5.34458437495504e-05	EPN2
ENSG00000130881	3.98557667413269	5.36823064016844e-05	LRP3
ENSG00000272168	2.45339596055802	5.39105060522276e-05	CASC15
ENSG00000131015	-5.87884736650115	5.47731788979803e-05	ULBP2
ENSG00000153495	-4.18175255111718	5.49681121920358e-05	TEX29
ENSG00000131351	-2.84481189376043	5.58121997660929e-05	HAUS8
ENSG00000145888	-3.74264344716362	5.61548974772596e-05	GLRA1
ENSG00000213694	-5.01755660211493	5.6336267372479e-05	S1PR3
ENSG00000006576	-2.24151409463754	5.64643416787856e-05	PHTF2
ENSG00000120903	4.48087818114952	5.64930361960174e-05	CHRNA2
ENSG00000153822	-2.27795441629277	5.65866797855762e-05	KCNJ16
ENSG00000162851	2.62778675733068	5.69990128812598e-05	TFB2M
ENSG00000136270	-1.32026278538389	5.80087478643212e-05	TBRG4
ENSG00000182223	3.82284264460225	5.8063335247174e-05	ZAR1
ENSG00000278514	-3.63800478446184	5.82510308986471e-05	AC068831.16
ENSG00000169045	1.34901479911369	5.86369750776459e-05	HNRNPH1
ENSG00000177380	-1.58871953341336	5.92729407579665e-05	PPFIA3
ENSG00000206418	0.960814832427854	5.95510331866748e-05	RAB12
ENSG00000170899	1.63070775427964	5.96054851819547e-05	GSTA4
ENSG00000125885	-2.53735326909544	5.96212413196901e-05	MCM8
ENSG00000196967	1.9302094144887	5.96212413196901e-05	ZNF585A
ENSG00000125351	-1.36094996018356	6.00230217570948e-05	UPF3B
ENSG00000167193	-1.19962414672714	6.00230217570948e-05	CRK
ENSG00000196767	5.54320538726918	6.06288913267954e-05	POU3F4
ENSG00000112561	-4.95598927489869	6.12902516695456e-05	TFEB
ENSG00000135046	4.00042654443958	6.13529659468698e-05	ANXA1
ENSG00000188042	-1.24200253937972	6.19911616931429e-05	ARL4C
ENSG00000146592	-3.44322996121189	6.19911616931429e-05	CREB5
ENSG00000196305	1.07559249260508	6.19911616931429e-05	IARS
ENSG00000138639	2.0091943401668	6.20603437962851e-05	ARHGAP24
ENSG00000156381	-2.27492319319394	6.21580217322699e-05	ANKRD9
ENSG00000138107	-1.18723010638339	6.26094808952523e-05	ACTR1A
ENSG00000270307	-2.89909290158218	6.34757163740399e-05	MTATP6P2
ENSG00000125912	-1.00607030681116	6.39205426834676e-05	NCLN
ENSG00000181751	1.65198132217605	6.43890980878211e-05	C5orf30
ENSG00000141759	1.50578160976698	6.47155223791411e-05	TXNL4A
ENSG00000183696	-1.21252305687033	6.50564595939694e-05	UPP1
ENSG00000111666	2.88464833698272	6.54690341018325e-05	CHPT1
ENSG00000210194	-4.1944175943485	6.60531383261452e-05	MT-TE
ENSG00000120251	1.15611550247358	6.64434238570267e-05	GRIA2
ENSG00000124784	-1.41810208325516	6.69542401289124e-05	RIOK1
ENSG00000197006	1.14914760900922	6.71669709462905e-05	METTL9
ENSG00000155876	1.12694909405445	6.73761622913979e-05	RRAGA
ENSG00000151116	2.12633662438609	6.76558700619612e-05	UEVLD
ENSG00000107438	-5.35161217092853	6.81372679819615e-05	PDLIM1
ENSG00000189350	-3.22661408916932	6.90545941605019e-05	FAM179A
ENSG00000150593	2.10742691296808	7.05818213488444e-05	PDCD4
ENSG00000131779	1.5449639084907	7.09414580155748e-05	PEX11B
ENSG00000234327	4.62323958511397	7.23040618721741e-05	AC012146.7
ENSG00000138028	1.84903586699033	7.31171389196575e-05	CGREF1
ENSG00000233929	-4.29691022546357	7.38912435037631e-05	MT1XP1
ENSG00000184675	-2.55500282927054	7.38912435037631e-05	AMER1
ENSG00000102445	-5.47523763082302	7.38912435037631e-05	KIAA0226L
ENSG00000155368	-1.52897387609276	7.45251033813293e-05	DBI
ENSG00000116350	1.6851271292265	7.45866035318718e-05	SRSF4
ENSG00000160783	3.82117487840205	7.48938423432898e-05	PMF1
ENSG00000168386	-4.3133188411184	7.52061137096499e-05	FILIP1L
ENSG00000166233	-1.05962203953281	7.60874993568713e-05	ARIH1
ENSG00000184916	-1.44146273847206	7.61522579628055e-05	JAG2
ENSG00000114790	2.95534092574059	7.70551953901871e-05	ARHGEF26
ENSG00000197223	5.48686859199387	7.71052701359285e-05	C1D
ENSG00000270188	-2.81478147302506	7.7462659906682e-05	MTRNR2L11
ENSG00000123066	-2.56797453068757	7.81108734816386e-05	MED13L
ENSG00000196482	-1.59335532185749	7.86591880352416e-05	ESRRG
ENSG00000137185	3.07713535052985	7.97139106569999e-05	ZSCAN9
ENSG00000167103	-4.05505690377412	7.99385683344649e-05	PIP5KL1
ENSG00000076242	2.03775424574812	8.00897466578833e-05	MLH1
ENSG00000166407	-2.78758225027495	8.03001604847214e-05	LMO1
ENSG00000160293	-1.50160135128589	8.07481608858705e-05	VAV2
ENSG00000143157	2.13836470099684	8.13596604879452e-05	POGK
ENSG00000139514	-1.41336898180644	8.17608749308306e-05	SLC7A1
ENSG00000134259	-5.06296008682274	8.19324530435931e-05	NGF
ENSG00000143590	-1.83248494238858	8.28642326185548e-05	EFNA3
ENSG00000225972	-3.4409480547459	8.3317078423903e-05	MTND1P23
ENSG00000177030	1.86750714935002	8.3378316236881e-05	DEAF1
ENSG00000180155	-1.12179403976663	8.36853033964565e-05	LYNX1
ENSG00000113448	1.77083284780676	8.37038963688576e-05	PDE4D
ENSG00000169432	-1.70696162024234	8.473380818116e-05	SCN9A
ENSG00000172461	4.01108901088599	8.52815222374157e-05	FUT9
ENSG00000184258	1.25378709532161	8.52815222374157e-05	CDR1
ENSG00000277715	-2.64120867317268	8.52815222374157e-05	RP11-651L5.3
ENSG00000214425	-3.34458050955234	8.5964977031689e-05	LRRC37A4P
ENSG00000108344	-1.01040640929002	8.60275309963831e-05	PSMD3
ENSG00000147231	5.46574157252945	8.63749036346596e-05	CXorf57
ENSG00000149575	2.73949080062669	8.6837239338844e-05	SCN2B
ENSG00000182004	2.10843929022218	8.70871120124384e-05	SNRPE
ENSG00000105732	4.56402813918938	8.70871120124384e-05	ZNF574
ENSG00000198929	-1.40573505063531	8.73383817969461e-05	NOS1AP
ENSG00000165643	-3.72220501378243	8.73910391456751e-05	SOHLH1
ENSG00000174417	-5.79731954304223	8.76404252909427e-05	TRHR
ENSG00000154175	-3.80023045072106	8.8539072988017e-05	ABI3BP
ENSG00000101846	-1.37949428563107	8.88805533998255e-05	STS
ENSG00000228824	4.53657053965645	8.88805533998255e-05	MIR4500HG
ENSG00000183578	-4.60467773473637	8.88805533998255e-05	TNFAIP8L3
ENSG00000213023	-1.76269613635678	8.895792580309e-05	SYT3
ENSG00000116288	1.92794311861806	8.94188671309251e-05	PARK7
ENSG00000115998	2.94793050818391	8.96203598777198e-05	C2orf42
ENSG00000162989	-2.90990342305465	8.96560887975389e-05	KCNJ3
ENSG00000081138	2.89497689660395	9.18701585297564e-05	CDH7
ENSG00000173915	1.73442523488194	9.31117238282091e-05	USMG5
ENSG00000162551	-5.3882684394496	9.36170136870438e-05	ALPL
ENSG00000068028	-2.07401823756635	9.41437237830212e-05	RASSF1
ENSG00000196498	-1.81992530148097	9.57123325396706e-05	NCOR2
ENSG00000165168	-3.1108942900749	9.61362408866242e-05	CYBB
ENSG00000105707	-5.83504491236868	9.8324673918205e-05	HPN
ENSG00000149657	-1.86663941678619	9.86327417595853e-05	LSM14B
ENSG00000230910	2.35268101896325	9.92208366070826e-05	RP3-525N10.2
ENSG00000136870	-1.99947212778686	0.000100638783032756	ZNF189
ENSG00000254369	-5.64239344342238	0.000101445222645876	HOXA-AS3
ENSG00000132535	-1.79221335968229	0.000102303906829907	DLG4
ENSG00000182645	-5.81405805329148	0.000102820672125393	CCDC172
ENSG00000235563	-5.69583409795645	0.000103285278575079	RP11-334A14.8
ENSG00000154978	2.26967974488936	0.000103734260694906	VOPP1
ENSG00000174705	-2.31854880830162	0.000104210316487418	SH3PXD2B
ENSG00000150551	-2.48497960935909	0.000104468250484932	LYPD1
ENSG00000179796	3.23545060591875	0.000104728097830297	LRRC3B
ENSG00000054523	-0.824743261372711	0.00010482663939315	KIF1B
ENSG00000171497	3.99588173078024	0.00010482663939315	PPID
ENSG00000233621	-5.67201902146275	0.000104937849186469	LINC01137
ENSG00000140350	-1.84337464848584	0.000104937849186469	ANP32A
ENSG00000170786	-1.75768175542872	0.000105904371373477	SDR16C5
ENSG00000076555	-4.63720692826535	0.00010650027569082	ACACB
ENSG00000101605	2.49270998861615	0.000107726463311267	MYOM1
ENSG00000185477	2.36387014795853	0.000107763927451095	GPRIN3
ENSG00000266179	-3.15732050689611	0.000107769537669178	RP11-1113L8.6
ENSG00000163577	-1.82481345224223	0.000108048463275993	EIF5A2
ENSG00000116667	-1.7382229344007	0.000108068280366796	C1orf21
ENSG00000115977	-0.81488618667197	0.000108068280366796	AAK1
ENSG00000196151	3.21664293397685	0.000108068280366796	WDSUB1
ENSG00000112276	5.38218426199451	0.000108068280366796	BVES
ENSG00000172216	-2.45627215521567	0.000108068280366796	CEBPB
ENSG00000099331	-2.76452577708973	0.000109274519367566	MYO9B
ENSG00000130429	-1.76588971561336	0.000109594589587976	ARPC1B
ENSG00000107242	1.79406428857247	0.000109594589587976	PIP5K1B
ENSG00000154162	-2.34410222989898	0.000109752522313441	CDH12
ENSG00000108946	1.10505328152873	0.000109752522313441	PRKAR1A
ENSG00000156831	2.92459723481089	0.000109883305690557	NSMCE2
ENSG00000188921	-3.0537876151406	0.000110398817508332	HACD4
ENSG00000263465	1.25754868518818	0.000112601387270197	SRSF8
ENSG00000165684	-2.08581427375359	0.00011308446845425	SNAPC4
ENSG00000262222	-5.77528684128385	0.000113344493362586	RP11-876N24.4
ENSG00000171368	0.835736752910023	0.000114091362533633	TPPP
ENSG00000154153	1.04332816860321	0.000114091362533633	FAM134B
ENSG00000137288	1.42252120809218	0.000114094940499392	UQCC2
ENSG00000124313	-1.72427615840638	0.000116955929613051	IQSEC2
ENSG00000128829	-1.4360279773925	0.0001190230077489	EIF2AK4
ENSG00000074590	-2.09228222999214	0.000119796197927214	NUAK1
ENSG00000127125	2.35490075458459	0.000120541201537418	PPCS
ENSG00000188542	2.75274058438116	0.000120704945218361	DUSP28
ENSG00000134970	1.20050388371563	0.000121363607146924	TMED7
ENSG00000114023	1.40361724323182	0.000121653232696339	FAM162A
ENSG00000169891	1.304094733479	0.000121653232696339	REPS2
ENSG00000185627	-1.03137026872652	0.000121653232696339	PSMD13
ENSG00000110925	1.51124054152969	0.000121653232696339	CSRNP2
ENSG00000182463	-3.08306294052218	0.000122226947369729	TSHZ2
ENSG00000102309	2.30814113485993	0.000122816164301121	PIN4
ENSG00000140577	2.48134782099432	0.000122876132898359	CRTC3
ENSG00000131018	-1.26203419593511	0.000124145679569594	SYNE1
ENSG00000136146	1.37153889289431	0.000124408017997283	MED4
ENSG00000170430	2.86231051690935	0.00012522001818939	MGMT
ENSG00000139289	2.25659930682984	0.000125311262437648	PHLDA1
ENSG00000132612	-1.02403043881308	0.000125343454701354	VPS4A
ENSG00000148843	-1.407543126081	0.000127628106282237	PDCD11
ENSG00000122966	-1.22956375887658	0.000129078515576797	CIT
ENSG00000176956	2.8610567273166	0.000129376664462581	LY6H
ENSG00000147400	1.53602398362591	0.000129394700380978	CETN2
ENSG00000237412	-4.13352423269122	0.000129916388859739	PRSS56
ENSG00000234350	-5.6331914971414	0.000131718635805563	AC007405.4
ENSG00000102178	-1.51447596961423	0.000131718635805563	UBL4A
ENSG00000095059	2.38089033913424	0.000132667438283218	DHPS
ENSG00000171109	2.10042255480306	0.000133737244998637	MFN1
ENSG00000091592	1.54245209743752	0.000133825433212651	NLRP1
ENSG00000268379	-3.86392131481175	0.000135660058880627	CTC-360J11.4
ENSG00000183960	3.71665978053123	0.000136321149854399	KCNH8
ENSG00000172602	5.33417923518919	0.000136688383574599	RND1
ENSG00000162670	-3.60853348293927	0.000138135107098917	BRINP3
ENSG00000103091	1.87444774943505	0.00013848604415856	WDR59
ENSG00000176933	-4.33041864906976	0.000138552523429024	TOB2P1
ENSG00000087502	1.5045393840161	0.00013876617228501	ERGIC2
ENSG00000196872	5.3386930851595	0.000139398890119465	KIAA1211L
ENSG00000006459	-1.94579905881136	0.000139398890119465	KDM7A
ENSG00000165458	-4.45928113958244	0.000139398890119465	INPPL1
ENSG00000260362	-5.66305079394634	0.000139620565211503	RP11-297M9.1
ENSG00000104964	1.84665410030248	0.000140241258460333	AES
ENSG00000112234	-1.59760317021306	0.000141116933288262	FBXL4
ENSG00000148153	-2.65657221185707	0.000141394425869077	INIP
ENSG00000167969	2.74661097600159	0.000142753749951979	ECI1
ENSG00000144647	-1.28541905243532	0.00014277516056067	POMGNT2
ENSG00000171004	1.51861688275467	0.00014277516056067	HS6ST2
ENSG00000156395	-3.44552060165672	0.000143708834113603	SORCS3
ENSG00000141837	-1.23517411396183	0.000144881591156553	CACNA1A
ENSG00000064787	-3.15927212482926	0.000145809124433908	BCAS1
ENSG00000177679	-1.6908974596481	0.000147411327623909	SRRM3
ENSG00000210154	-3.65269206889262	0.000147639518527661	MT-TD
ENSG00000224032	2.22424172833403	0.000147997169657651	EPB41L4A-AS1
ENSG00000164808	-1.47263132177632	0.000149390648534203	SPIDR
ENSG00000184486	1.19621758282277	0.000152172925125064	POU3F2
ENSG00000162961	1.22450426375345	0.000152312440336086	DPY30
ENSG00000154928	-2.30885833245101	0.000153816932461133	EPHB1
ENSG00000198121	3.5110519948169	0.000153816932461133	LPAR1
ENSG00000173991	-3.4169390480858	0.000153816932461133	TCAP
ENSG00000008735	-0.934325596819212	0.000153816932461133	MAPK8IP2
ENSG00000261340	5.33555111105841	0.000154474583338506	RP11-215H22.1
ENSG00000270906	-3.05697342309233	0.000154618130068247	RP11-475J5.6
ENSG00000101935	2.81822923949718	0.000154780941423056	AMMECR1
ENSG00000111605	1.49412193563636	0.000158613040921321	CPSF6
ENSG00000124767	0.998548931900124	0.000161217436582432	GLO1
ENSG00000147676	3.91998764496694	0.000161609738842205	MAL2
ENSG00000009413	-1.75389785331091	0.000163237295777616	REV3L
ENSG00000280073	-5.68035659174958	0.000164094373208572	CTD-2525P14.5
ENSG00000174951	5.28165071393386	0.000164309202734163	FUT1
ENSG00000047597	-1.31055427714758	0.000164323809799776	XK
ENSG00000145526	-2.03107306080882	0.00016463964292051	CDH18
ENSG00000107742	-1.045933680659	0.00016536819939915	SPOCK2
ENSG00000087086	1.03507532624166	0.000165798077394494	FTL
ENSG00000188783	-5.62723839443027	0.000167393375675349	PRELP
ENSG00000005206	-1.78755254834376	0.000167870857230299	SPPL2B
ENSG00000188021	0.950026726283189	0.000168284255648821	UBQLN2
ENSG00000256654	-4.86541694809454	0.000174788963501345	RP11-429A20.4
ENSG00000119820	-1.19305313241955	0.000174794931016179	YIPF4
ENSG00000164619	-4.1527861821996	0.000174794931016179	BMPER
ENSG00000099804	-1.2561818500556	0.000174794931016179	CDC34
ENSG00000239415	-2.98982144973506	0.000176316114044835	AP001469.9
ENSG00000173818	-3.03464683696173	0.000177547369145997	ENDOV
ENSG00000100433	4.34289900607242	0.000180833555280294	KCNK10
ENSG00000165124	2.89836000425644	0.00018163751000776	SVEP1
ENSG00000121413	1.46507530887843	0.000183061925633697	ZSCAN18
ENSG00000253183	-5.2122085221652	0.00018342921560759	RP4-701O16.5
ENSG00000135929	-3.19875900523744	0.000183645833618618	CYP27A1
ENSG00000143061	3.32924082812152	0.000184153640605902	IGSF3
ENSG00000105223	0.894960480009786	0.000184450738855611	PLD3
ENSG00000105696	-1.02692997212293	0.000184794447847515	TMEM59L
ENSG00000132361	-1.29934659018486	0.000185264596136087	CLUH
ENSG00000260822	-1.32559463264998	0.000187340757964163	GS1-358P8.4
ENSG00000115364	1.89547477604479	0.000187491654246654	MRPL19
ENSG00000204536	-1.70536908492142	0.000188667631028028	CCHCR1
ENSG00000184731	5.28475465189869	0.000188892792986402	FAM110C
ENSG00000123684	1.66889523195369	0.000189111874093006	LPGAT1
ENSG00000181638	3.25149950838943	0.000189111874093006	ZFP41
ENSG00000167994	-3.41133459690263	0.000189111874093006	RAB3IL1
ENSG00000174080	0.90872221592852	0.000189111874093006	CTSF
ENSG00000109929	1.58265631310147	0.000189150548049959	SC5D
ENSG00000109436	1.03127444250306	0.000191260009472295	TBC1D9
ENSG00000163659	-2.3999357620128	0.000192073345760309	TIPARP
ENSG00000276293	-1.45006572564109	0.000192386855474711	PIP4K2B
ENSG00000128245	-0.766036083168968	0.000192915883635561	YWHAH
ENSG00000233559	-2.2959235248911	0.000194516287825286	AC016831.7
ENSG00000164180	1.77168568758401	0.000196925376281525	TMEM161B
ENSG00000151131	2.53101197847036	0.00019749483966543	C12orf45
ENSG00000116396	-1.8716963988232	0.000198800848553464	KCNC4
ENSG00000010295	-1.18026763667187	0.000199971467964843	IFFO1
ENSG00000235688	-5.40222092149575	0.000200721408239471	AC116614.1
ENSG00000206077	3.36313749555457	0.000202797806708829	ZDHHC11B
ENSG00000128524	0.977744692335693	0.000203251298021097	ATP6V1F
ENSG00000131368	1.44383207529818	0.000204385477456122	MRPS25
ENSG00000079950	1.14351919869292	0.000204385477456122	STX7
ENSG00000074317	1.29092771915572	0.000204485295183101	SNCB
ENSG00000161243	-2.40094061417168	0.000205067113982585	FBXO27
ENSG00000261040	-5.5136888389826	0.000205344683061397	WFDC21P
ENSG00000261786	-1.44854301852738	0.000205592314146569	RP4-555D20.2
ENSG00000050820	-1.5064381127399	0.000207493354009705	BCAR1
ENSG00000141576	-1.21767808182469	0.000208344199371255	RNF157
ENSG00000179151	-2.40272831010865	0.000209671639388933	EDC3
ENSG00000280798	2.22692619304722	0.000210005035437617	LINC00294
ENSG00000104381	1.8117612639412	0.000210584629645541	GDAP1
ENSG00000141258	1.63828379256683	0.000211456403291813	SGSM2
ENSG00000140092	2.7974063947359	0.000212275831085741	FBLN5
ENSG00000138744	-1.44791490832861	0.000213112631911513	NAAA
ENSG00000175745	-2.1252419709469	0.000213175986822409	NR2F1
ENSG00000141431	1.94083934802034	0.000213448859250202	ASXL3
ENSG00000143756	1.36515458898582	0.000214486153055403	FBXO28
ENSG00000146457	1.53552436456923	0.000214587084081657	WTAP
ENSG00000134030	-1.43376293125275	0.000214737670165138	CTIF
ENSG00000165113	-1.61809766332576	0.000216675977112634	GKAP1
ENSG00000206814	-4.34442923032804	0.000217096643029157	Y_RNA
ENSG00000186111	-1.50785812106738	0.000218263241363468	PIP5K1C
ENSG00000167371	-1.45206089141608	0.000219494153738611	PRRT2
ENSG00000111880	1.35745506984414	0.000220037095952966	RNGTT
ENSG00000167749	-4.33024221102996	0.000222119544704156	KLK4
ENSG00000027075	-3.23185033618766	0.000222124010149497	PRKCH
ENSG00000179314	2.28180587958794	0.000222781303019015	WSCD1
ENSG00000187514	1.74045360445359	0.000222821504330929	PTMA
ENSG00000104447	-2.38235147726896	0.000223501387481381	TRPS1
ENSG00000155100	2.24333479818011	0.000225282133231919	OTUD6B
ENSG00000047249	1.09500285626571	0.000225966148950226	ATP6V1H
ENSG00000279738	-3.43693325025515	0.000226312967353274	RP5-1014D13.2
ENSG00000176087	-1.77818581606282	0.000226489923195761	SLC35A4
ENSG00000134369	1.06358154514587	0.000227652987977522	NAV1
ENSG00000090266	1.37081215003863	0.000227741158901888	NDUFB2
ENSG00000188191	-0.959997630827617	0.000228157273683149	PRKAR1B
ENSG00000113387	1.42719010888062	0.000228282809468431	SUB1
ENSG00000168267	-5.01669979394572	0.000228864316883183	PTF1A
ENSG00000099817	-0.945720208222824	0.000229656574030848	POLR2E
ENSG00000136271	-1.77250079452917	0.000232222829178466	DDX56
ENSG00000185904	-1.79861730283316	0.000237471648072608	LINC00839
ENSG00000158987	-1.38072850890822	0.000238164154029808	RAPGEF6
ENSG00000225746	-1.40550233059125	0.000238653912902663	SNHG23
ENSG00000012963	2.29103291725893	0.000239296242062148	UBR7
ENSG00000071655	-1.67783617507437	0.000239296242062148	MBD3
ENSG00000114302	-1.11190835732047	0.000239824943826911	PRKAR2A
ENSG00000130827	1.66019793005546	0.000239967447093754	PLXNA3
ENSG00000113811	1.17360429460143	0.000241539946309015	SELK
ENSG00000103995	-3.29442947866288	0.000241539946309015	CEP152
ENSG00000234502	-5.58976234669829	0.00024365005785909	FYTTD1P1
ENSG00000197226	-1.04107516134887	0.000245509601690993	TBC1D9B
ENSG00000173598	-1.51807186326338	0.000246814710350481	NUDT4
ENSG00000171488	-2.36816149346337	0.000247287365676372	LRRC8C
ENSG00000143621	1.50534458850096	0.000249380614581484	ILF2
ENSG00000265354	0.831370723955034	0.000249380614581484	TIMM23
ENSG00000124813	-2.54000099228456	0.000249403330030997	RUNX2
ENSG00000137309	-1.31618377251962	0.000249456374502873	HMGA1
ENSG00000197177	-1.54224682838086	0.000250684701933682	ADGRA1
ENSG00000125656	1.75736400515214	0.000250874267313824	CLPP
ENSG00000165934	-1.86786790647539	0.000251412745108015	CPSF2
ENSG00000105997	-5.49180676645694	0.00025183738835752	HOXA3
ENSG00000160072	-2.04860244644665	0.000253779389543206	ATAD3B
ENSG00000169764	1.10742863402106	0.000256503385771512	UGP2
ENSG00000133216	2.10608120664163	0.000256588159782594	EPHB2
ENSG00000052749	-0.812962727561987	0.000258566521382448	RRP12
ENSG00000183648	1.66474437564364	0.000259642198914313	NDUFB1
ENSG00000064995	2.36537271078036	0.000262127820457106	TAF11
ENSG00000240499	5.17784613236471	0.000262862764582855	RP5-1101C3.1
ENSG00000197872	1.51064673238066	0.000263249384917198	FAM49A
ENSG00000131669	-2.71873511443569	0.000267295032546808	NINJ1
ENSG00000279266	-5.5573454729226	0.000268456456611266	RP11-371I20.2
ENSG00000143995	-2.27491710015692	0.00026971211869138	MEIS1
ENSG00000114251	3.26478313697868	0.00026971211869138	WNT5A
ENSG00000070413	-0.973916608228951	0.000273851151009263	DGCR2
ENSG00000114948	-1.02744851798092	0.000274862803856617	ADAM23
ENSG00000111731	1.81602337129157	0.000275812397197901	C2CD5
ENSG00000188153	3.20548939899725	0.000276101959179311	COL4A5
ENSG00000169085	-2.56123702366767	0.00027822482694333	C8orf46
ENSG00000235495	-3.32537766769539	0.000278315182028124	AC010987.5
ENSG00000182253	-1.73313912282385	0.000278315182028124	SYNM
ENSG00000140950	-1.88213384197296	0.000278315182028124	TLDC1
ENSG00000151090	-1.86823281927846	0.000279123408902518	THRB
ENSG00000113361	-2.81992588541176	0.000279123408902518	CDH6
ENSG00000155189	-1.1693099997332	0.000279123408902518	AGPAT5
ENSG00000272391	1.90757070372973	0.000282272609223147	POM121C
ENSG00000084764	-1.27871546323053	0.000282433871314299	MAPRE3
ENSG00000261076	-5.52826691520999	0.000283212634566115	RP11-179B15.6
ENSG00000253352	1.61210478995546	0.000283768877590085	TUG1
ENSG00000140157	3.10099800532897	0.000283985564798973	NIPA2
ENSG00000139266	-2.0607428966869	0.000286796119020811	40976
ENSG00000269293	3.28009343234351	0.000288409820187752	ZSCAN16-AS1
ENSG00000238105	4.38750043938016	0.000288735563657058	GOLGA2P5
ENSG00000164169	2.44349948217066	0.00028990397851527	PRMT9
ENSG00000116199	1.06535587182727	0.000290491593309594	FAM20B
ENSG00000138642	-2.1498257269335	0.000290491593309594	HERC6
ENSG00000153487	-2.04414876852889	0.000291147823610629	ING1
ENSG00000129128	1.43092933233558	0.000291962975578732	SPCS3
ENSG00000175274	5.21983336870627	0.000295249465289005	TP53I11
ENSG00000187601	1.98704791029991	0.000300800047318524	MAGEH1
ENSG00000226328	-1.47276867555997	0.000304357589352519	NUP50-AS1
ENSG00000130844	1.45784633676036	0.000304450021160408	ZNF331
ENSG00000104450	-2.23695388478548	0.000306339288906475	SPAG1
ENSG00000107263	-2.20681304538272	0.000307231609004311	RAPGEF1
ENSG00000028839	1.33601669791057	0.000307406320517569	TBPL1
ENSG00000186432	-1.0771116723629	0.000309316348368848	KPNA4
ENSG00000196159	3.50668762603318	0.000309722570999268	FAT4
ENSG00000226237	-5.34427854346024	0.000310357068894729	RP11-276H19.1
ENSG00000215246	5.14090311041405	0.000310906574421842	RP11-43F13.3
ENSG00000141551	-1.1084058722988	0.000310971391319354	CSNK1D
ENSG00000116478	-4.25771546930642	0.00031134093462518	HDAC1
ENSG00000134324	-0.960848541537927	0.000312095518208887	LPIN1
ENSG00000137478	1.63479839723886	0.000313812307906159	FCHSD2
ENSG00000196642	-1.17793198818106	0.000314888131258159	RABL6
ENSG00000170759	-1.06543122403226	0.000314888131258159	KIF5B
ENSG00000104626	-1.79342281056909	0.000316624917444554	ERI1
ENSG00000155252	-1.22528266735224	0.000316624917444554	PI4K2A
ENSG00000169689	1.72829772352181	0.000318585197042269	STRA13
ENSG00000137764	-1.54206075668589	0.000319084494119966	MAP2K5
ENSG00000100075	-1.3672247363654	0.000319100998214538	SLC25A1
ENSG00000182185	-2.5218997762381	0.000320402080743492	RAD51B
ENSG00000080546	-1.77218351051315	0.000321640613699507	SESN1
ENSG00000185008	2.03267125836346	0.000327790983152567	ROBO2
ENSG00000110888	-0.850251592253455	0.00032796141701179	CAPRIN2
ENSG00000105245	1.39687819367789	0.000330401704179479	NUMBL
ENSG00000213020	-2.1266302114123	0.000330401704179479	ZNF611
ENSG00000160307	-2.15171602819928	0.000330811347923127	S100B
ENSG00000171517	-5.48039503288963	0.000336961869348962	LPAR3
ENSG00000146386	-3.58837393024106	0.000339665605194176	ABRACL
ENSG00000138670	1.0036400035533	0.000340336168246074	RASGEF1B
ENSG00000165264	1.3660320462518	0.000341901872755314	NDUFB6
ENSG00000077152	2.22376215473279	0.000348118262316565	UBE2T
ENSG00000048162	1.90160440088732	0.00035116507520759	NOP16
ENSG00000182534	-1.54204027571722	0.000353323441383102	MXRA7
ENSG00000146242	3.97733392679236	0.000353569924368918	TPBG
ENSG00000204071	1.40441205752222	0.000354548307485717	TCEAL6
ENSG00000175602	-1.22125100381881	0.000355425306051604	CCDC85B
ENSG00000083799	1.20772127341566	0.000356245341032109	CYLD
ENSG00000147459	-2.95402203779676	0.000357090360611559	DOCK5
ENSG00000014641	1.11997416861545	0.000357733413278127	MDH1
ENSG00000183242	-3.44393421951616	0.000358261150413001	WT1-AS
ENSG00000167272	3.78938114811849	0.000361540320192241	POP5
ENSG00000134330	2.04902491418123	0.000362652066130173	IAH1
ENSG00000178449	1.8137799360136	0.000363314982242202	COX14
ENSG00000197980	-4.73300420282943	0.000364244403244742	LEKR1
ENSG00000239697	2.21599021651683	0.000364943890965744	TNFSF12
ENSG00000176853	1.55480535481444	0.000365072597914406	FAM91A1
ENSG00000232903	5.1396052806143	0.000365077315445326	LINC01166
ENSG00000172159	-3.3005372043601	0.000365081467769406	FRMD3
ENSG00000071539	-4.52150380951898	0.000365777000774684	TRIP13
ENSG00000105738	-1.70837132028481	0.000366625728238324	SIPA1L3
ENSG00000203485	1.95839230714907	0.000367619581114462	INF2
ENSG00000165672	1.13995434298254	0.000368090554110287	PRDX3
ENSG00000172172	1.6386116160264	0.000372262876363439	MRPL13
ENSG00000154328	1.84841350005115	0.000373111594132863	NEIL2
ENSG00000164465	2.21054487609484	0.000375407503912664	DCBLD1
ENSG00000128309	-2.53043853182016	0.000376264119363698	MPST
ENSG00000159685	2.11009149766351	0.000376397715130196	CHCHD6
ENSG00000103264	-0.910697065038327	0.000380175512168202	FBXO31
ENSG00000100078	-5.39299992535811	0.000380422612309573	PLA2G3
ENSG00000118096	2.17132389372344	0.000380867403493659	IFT46
ENSG00000187398	2.75073611639967	0.0003812106016782	LUZP2
ENSG00000178538	-2.18065192606096	0.000382464995165098	CA8
ENSG00000139793	-1.03129594503271	0.000383219675010412	MBNL2
ENSG00000067177	2.62299881336184	0.000386216658156159	PHKA1
ENSG00000175426	3.739964159369	0.000386800232696114	PCSK1
ENSG00000125869	-4.29707186550301	0.000387317570233043	LAMP5
ENSG00000213563	-1.7081823642477	0.00038768011634575	C8orf82
ENSG00000164100	-5.48955513115718	0.000388352983781362	NDST3
ENSG00000067167	-1.33869502543242	0.000389427040416813	TRAM1
ENSG00000181915	2.78992500662323	0.000390599093582338	ADO
ENSG00000174891	-1.12463793169449	0.000393631179060764	RSRC1
ENSG00000163273	-5.49540373125332	0.000394631607322062	NPPC
ENSG00000127220	2.0714259400327	0.000397484290258913	ABHD8
ENSG00000101782	-1.16319752554355	0.000397632940748301	RIOK3
ENSG00000198868	-2.74256788831661	0.000397805470361556	CTB-36O1.4
ENSG00000196581	1.43901255021508	0.000404523386901773	AJAP1
ENSG00000150938	-1.81152775326354	0.000404944342300863	CRIM1
ENSG00000165970	-5.31693303557249	0.000404944342300863	SLC6A5
ENSG00000125895	-2.30001229468658	0.000404944342300863	TMEM74B
ENSG00000160746	-0.725592260681744	0.000408333272869787	ANO10
ENSG00000107560	-1.47212914426308	0.000408867506313853	RAB11FIP2
ENSG00000089692	-4.56731274539017	0.000410643294076963	LAG3
ENSG00000164684	-3.24232103379231	0.000410797333053251	ZNF704
ENSG00000267651	5.03733320471714	0.000410797333053251	RP11-95O2.1
ENSG00000155096	1.09094154739524	0.000412194547364867	AZIN1
ENSG00000054967	-1.76840035995478	0.000413569055880325	RELT
ENSG00000145362	-0.645007755745472	0.000418442619715489	ANK2
ENSG00000122786	-1.6566196503781	0.000418442619715489	CALD1
ENSG00000200279	-3.80751788618834	0.000418442619715489	SNORD114-10
ENSG00000258910	5.02468015653789	0.000420684422849567	RP11-19E11.1
ENSG00000136895	2.09418082637023	0.000423850586037374	GARNL3
ENSG00000103404	2.08328273964032	0.000428299147873381	USP31
ENSG00000274561	4.16172694989762	0.000428389794046905	RP11-147L13.12
ENSG00000168779	-5.36697975827611	0.000428586159903103	SHOX2
ENSG00000232018	-1.9589700803985	0.000430730171708426	AL132709.8
ENSG00000184983	2.17344294167264	0.000432742560345272	NDUFA6
ENSG00000162894	-4.11170622450479	0.000433009975126511	FCMR
ENSG00000138663	1.55810415177928	0.000433009975126511	COPS4
ENSG00000203706	4.13651574143905	0.000434013300644856	SERTAD4-AS1
ENSG00000225173	-1.66607177465393	0.000436856422440453	XXbac-BPG308K3.5
ENSG00000147408	-1.40822420554515	0.000436856422440453	CSGALNACT1
ENSG00000248565	-4.19206564651288	0.000437173443491639	TECRP2
ENSG00000112149	-2.08890942810965	0.000437272321443736	CD83
ENSG00000120910	3.59985660510613	0.000438231999857611	PPP3CC
ENSG00000197548	1.22013579160992	0.000439434752485765	ATG7
ENSG00000152240	2.96155821940547	0.000439642437001737	HAUS1
ENSG00000100280	-0.941419163580337	0.000440679031439543	AP1B1
ENSG00000092820	-2.55052790895626	0.000445718617408359	EZR
ENSG00000105402	2.33299562017345	0.000445718617408359	NAPA
ENSG00000188613	2.50836066215474	0.000447336809168045	NANOS1
ENSG00000065675	-3.3056594771968	0.000448089625916055	PRKCQ
ENSG00000162188	1.20789111338328	0.000448337879202244	GNG3
ENSG00000167549	-2.10111514400582	0.000449146670267244	CORO6
ENSG00000262075	-3.63857968391205	0.000458711693030156	DKFZP434A062
ENSG00000128335	-1.19704580454377	0.00045886380474795	APOL2
ENSG00000099308	2.40784448140323	0.000460029073495074	MAST3
ENSG00000179520	4.29824518542793	0.0004611039563101	SLC17A8
ENSG00000085382	1.45106522029351	0.000461635532317737	HACE1
ENSG00000172020	1.27900643190065	0.000463659076055617	GAP43
ENSG00000142192	-0.870150423182389	0.000464732840663998	APP
ENSG00000119707	-1.72203020188849	0.000465237836565799	RBM25
ENSG00000124787	3.62418600513533	0.000468541059289589	RPP40
ENSG00000125863	1.49719333800498	0.000473923204784438	MKKS
ENSG00000138785	2.70059084985112	0.000474554297152975	INTS12
ENSG00000179454	-1.41784201207043	0.000475931032986308	KLHL28
ENSG00000158373	-4.94097631712754	0.000477933158161201	HIST1H2BD
ENSG00000203778	1.60542685909509	0.000479865972705873	FAM229B
ENSG00000275897	-3.28904114930372	0.000480365138413666	RP11-94C24.13
ENSG00000160752	2.82806873796486	0.000483384413102365	FDPS
ENSG00000070729	5.03554290441114	0.00048425265575102	CNGB1
ENSG00000069345	-0.975257828311579	0.000488456411695359	DNAJA2
ENSG00000154930	-4.55594585089912	0.000490205731117619	ACSS1
ENSG00000123562	1.17898227356383	0.000490432199572929	MORF4L2
ENSG00000229117	3.30251446071264	0.000490432199572929	RPL41
ENSG00000101290	0.648944545824215	0.000490432199572929	CDS2
ENSG00000204574	-1.29274162439335	0.000491176852101671	ABCF1
ENSG00000081307	1.80380430798222	0.000492236207250414	UBA5
ENSG00000255836	-3.32136824742748	0.000496034153048972	RP11-157G21.2
ENSG00000127418	-5.02256006296146	0.000498319507097305	FGFRL1
ENSG00000090975	-1.54861647346835	0.000498319507097305	PITPNM2
ENSG00000166546	-3.57854604054073	0.000498323263121206	BEAN1
ENSG00000101224	2.25597928724808	0.000501163401933772	CDC25B
ENSG00000133878	1.3101490302644	0.000505458245928721	DUSP26
ENSG00000068912	1.16704457742152	0.00050599572502282	ERLEC1
ENSG00000273615	-4.72715062070375	0.000509836481268627	RP11-1136G4.2
ENSG00000183662	-2.8809508025637	0.000510839381218787	FAM19A1
ENSG00000166446	2.37368392203209	0.000510839381218787	CDYL2
ENSG00000085832	1.13177306021042	0.000512460948922145	EPS15
ENSG00000163288	1.68940821669499	0.000512934623181799	GABRB1
ENSG00000149403	-2.86028944853458	0.000515560741864106	GRIK4
ENSG00000175264	1.41033772431963	0.000517183610138467	CHST1
ENSG00000207056	-3.5994070363805	0.00052625276560148	RNU1-8P
ENSG00000099810	-2.10889227503496	0.000526641244910319	MTAP
ENSG00000130208	3.34065944032751	0.000526647679142032	APOC1
ENSG00000178623	-5.11795823241295	0.000526912177460952	GPR35
ENSG00000257704	-1.35689693411741	0.000527866445760209	INAFM1
ENSG00000136810	1.10737661949865	0.000529914342390678	TXN
ENSG00000167601	-2.33260239079914	0.000529914342390678	AXL
ENSG00000103121	1.15154687104622	0.000530241575067297	CMC2
ENSG00000260257	2.14827866251475	0.000530423835679993	RP5-1085F17.3
ENSG00000174669	-2.31379403122268	0.000531872855901624	SLC29A2
ENSG00000223572	-1.10610809866107	0.000538399173817019	CKMT1A
ENSG00000203396	-3.27828670428168	0.000539710333502315	RP11-217O12.1
ENSG00000120727	1.34849093079125	0.000539781742596375	PAIP2
ENSG00000114626	-1.87762881607684	0.000539829939178305	ABTB1
ENSG00000259994	3.56473818841129	0.000539829939178305	RP11-305E6.4
ENSG00000115155	-4.55075295964447	0.000540309530760153	OTOF
ENSG00000131495	1.25204563878891	0.000541928498330774	NDUFA2
ENSG00000079841	1.26710831374034	0.000541928498330774	RIMS1
ENSG00000197050	2.41870156912259	0.000542772219833594	ZNF420
ENSG00000106565	-3.2173898122117	0.00054431472545387	TMEM176B
ENSG00000131773	-1.38424117145374	0.000544416223893894	KHDRBS3
ENSG00000134986	2.34521250856439	0.000545569594146864	NREP
ENSG00000198961	0.697411352200831	0.000547639216207661	PJA2
ENSG00000137831	4.45022325841154	0.000548813837219029	UACA
ENSG00000063180	2.40834874209758	0.000548813837219029	CA11
ENSG00000146151	2.24138673442783	0.000549335384609428	HMGCLL1
[truncated: 2,904 more rows]
