# Supplementary material for: Laser capture microscopy coupled with Smart-seq2 for precise spatial transcriptomic profiling
Source: Nat Commun. 2016 Jul 8;7:12139. doi: 10.1038/ncomms12139 (PMC4941116; doi:10.1038/ncomms12139)
Supplement: Supplementary Data 3 — Differentially expressed genes between human substantia nigra compacta (SNc) and ventral tegmental area (VTA) neurons. [file ncomms12139-s4.xlsx]

## Sheet: SNc_versus_VTA
Supplementary Data 3. Differentially expressed genes between human substantia nigra compacta (SNc) and ventral tegmental area (VTA) neurons
Ensembl	log2FoldChange	padj	RefSeq
ENSG00000159167	3.5101047285323	3.75994996684006e-25	STC1
ENSG00000140945	3.31008784910865	2.78345066268833e-22	CDH13
ENSG00000103316	3.52525122461565	2.27863585523557e-21	CRYM
ENSG00000118432	3.54405545090386	1.92452361151549e-19	CNR1
ENSG00000102924	-2.1134776332857	1.30503057554245e-15	CBLN1
ENSG00000110693	-1.76481155464136	6.04287759533812e-11	SOX6
ENSG00000182985	2.26891178239516	1.20228071292143e-10	CADM1
ENSG00000168243	2.3517654690753	1.23962507612174e-09	GNG4
ENSG00000145730	1.60743361854015	3.71348413937984e-08	PAM
ENSG00000165186	2.0023525861496	1.48679433398736e-07	PTCHD1
ENSG00000137831	-2.30789866677933	1.52785284673963e-07	UACA
ENSG00000108379	-1.87496794480066	3.26929865809399e-07	WNT3
ENSG00000159713	1.87686282156269	9.04088196690564e-07	TPPP3
ENSG00000145819	1.3460602762744	1.40789746470563e-06	ARHGAP26
ENSG00000115252	-1.62790696793797	1.42887226826287e-06	PDE1A
ENSG00000184347	2.14826574690409	6.28788371732029e-06	SLIT3
ENSG00000169181	-1.40730051284315	6.28788371732029e-06	GSG1L
ENSG00000163630	-1.61309889944003	1.19498922329119e-05	SYNPR
ENSG00000110786	1.98756382187328	1.65120920593467e-05	PTPN5
ENSG00000143333	-1.37712798414863	3.27431748452949e-05	RGS16
ENSG00000185774	1.60654008487401	3.27431748452949e-05	KCNIP4
ENSG00000126709	1.29462481747574	3.60061361308219e-05	IFI6
ENSG00000152377	1.75717292200689	5.90985936805999e-05	SPOCK1
ENSG00000176956	1.50622224243468	7.13103282635124e-05	LY6H
ENSG00000134215	-1.53502208379054	0.000100216931490372	VAV3
ENSG00000123119	1.51053690911864	0.000109702125817941	NECAB1
ENSG00000165655	-1.25599292100516	0.000109702125817941	ZNF503
ENSG00000150995	-1.10429326333305	0.000155536012029433	ITPR1
ENSG00000157445	1.68282547852954	0.000155536012029433	CACNA2D3
ENSG00000180616	1.88380389557592	0.000155536012029433	SSTR2
ENSG00000082556	1.27088408588109	0.000156330471041981	OPRK1
ENSG00000145147	1.43990250686591	0.000174611180714245	SLIT2
ENSG00000170396	-1.69886483657727	0.00027201901762421	ZNF804A
ENSG00000174460	1.35114484162536	0.000279875426177243	ZCCHC12
ENSG00000130508	1.79470178244906	0.000329802179443134	PXDN
ENSG00000105939	1.77309724970583	0.000395365995270005	ZC3HAV1
ENSG00000111907	1.69861597501549	0.000558549354581048	TPD52L1
ENSG00000125848	1.56312400675715	0.000565182660533038	FLRT3
ENSG00000144596	1.75326808819606	0.000576260852251052	GRIP2
ENSG00000173221	-1.5958748776101	0.000576260852251052	GLRX
ENSG00000148411	-1.27464797204934	0.000576260852251052	NACC2
ENSG00000110436	1.08182008694032	0.000576260852251052	SLC1A2
ENSG00000074370	-1.39974080135181	0.000725876595658824	ATP2A3
ENSG00000110400	-1.5152487944166	0.000908143801905787	PVRL1
ENSG00000196628	1.6239238065466	0.00109622166685001	TCF4
ENSG00000122591	-1.10608376152471	0.00127482083736859	FAM126A
ENSG00000278771	-1.1834079303768	0.00178670785701149	Metazoa_SRP
ENSG00000070808	1.50981381338702	0.00181992816991644	CAMK2A
ENSG00000113231	1.14035458211245	0.00187757649084456	PDE8B
ENSG00000166510	1.61714950396611	0.0026105863982685	CCDC68
ENSG00000160179	-1.33057669349601	0.00275843829338363	ABCG1
ENSG00000131094	1.56092126900184	0.00276974388716702	C1QL1
ENSG00000125851	1.07498099947267	0.00317631991061165	PCSK2
ENSG00000091592	0.912469295211428	0.0036247812630612	NLRP1
ENSG00000171126	1.59393229303873	0.00367958369861774	KCNG3
ENSG00000167535	-0.975630743128359	0.00367958369861774	CACNB3
ENSG00000158623	0.860096452231645	0.0040962685652823	COPG2
ENSG00000114251	1.45983757776192	0.00413720202726305	WNT5A
ENSG00000147481	1.44438163455072	0.00413720202726305	SNTG1
ENSG00000006128	1.30998657851129	0.0047036758559931	TAC1
ENSG00000187122	-1.1809973344777	0.00547872661195765	SLIT1
ENSG00000164778	1.28553344491623	0.00568735337097883	EN2
ENSG00000134363	-1.33833171912741	0.00614333815597469	FST
ENSG00000075420	1.36412549384019	0.00716889629968978	FNDC3B
ENSG00000035862	0.80600184441492	0.00789828879150277	TIMP2
ENSG00000183722	1.50801025202274	0.00796615660096434	LHFP
ENSG00000091664	-1.30620546755551	0.00817436406822898	SLC17A6
ENSG00000279305	1.40456954407217	0.00950210863944236	RP11-316N24.2
ENSG00000006283	-1.05854973771693	0.0100077847732413	CACNA1G
ENSG00000135919	1.05714766202074	0.0103645766612866	SERPINE2
ENSG00000079308	-0.899075173327881	0.0106236492376426	TNS1
ENSG00000171724	0.98618596437697	0.0119717914344284	VAT1L
ENSG00000144642	-0.975661032474103	0.0128745295894492	RBMS3
ENSG00000179242	1.45993937964222	0.0128745295894492	CDH4
ENSG00000136383	-1.32359890034008	0.0130016478522139	ALPK3
ENSG00000104327	1.40460959694157	0.0135923590305318	CALB1
ENSG00000242265	0.670308935949053	0.0137665162564905	PEG10
ENSG00000165029	1.32672488692229	0.0137665162564905	ABCA1
ENSG00000070882	1.17548074361764	0.014251827013872	OSBPL3
ENSG00000182752	1.15686478249515	0.014251827013872	PAPPA
ENSG00000188803	1.45531182283568	0.014251827013872	SHISA6
ENSG00000100285	-0.700096713455765	0.014251827013872	NEFH
ENSG00000225968	1.44157215720053	0.014380697059165	ELFN1
ENSG00000235026	-1.36301915006028	0.0144721674683959	DPP10-AS1
ENSG00000181045	1.14232351768092	0.0144909626058235	SLC26A11
ENSG00000233670	1.39480816188666	0.015871894902722	PIRT
ENSG00000081052	1.32390151296305	0.0161558907577562	COL4A4
ENSG00000163110	1.31958192269866	0.0161558907577562	PDLIM5
ENSG00000106462	1.40210458222216	0.0164294817983518	EZH2
ENSG00000164330	0.914821923526577	0.0202598136824412	EBF1
ENSG00000106484	0.995289837813529	0.0207129757116505	MEST
ENSG00000140848	1.39797602823164	0.0239737743841133	CPNE2
ENSG00000169031	1.34501626855714	0.0248593340827126	COL4A3
ENSG00000136367	-1.03962979079894	0.0250559283913772	ZFHX2
ENSG00000074706	1.36650823616039	0.0299890555755356	IPCEF1
ENSG00000177272	1.36074616020367	0.0336589668497094	KCNA3
ENSG00000157168	1.23676346734618	0.0336589668497094	NRG1
ENSG00000148219	-1.07123278147741	0.0336589668497094	ASTN2
ENSG00000164096	0.761689331698252	0.0340159293381317	C4orf3
ENSG00000108828	-0.613257646448664	0.0340159293381317	VAT1
ENSG00000135824	-0.975253867019302	0.034741504279556	RGS8
ENSG00000188997	-1.08651238758973	0.0361498115531556	KCTD21
ENSG00000196104	-0.948479925084462	0.036548170292261	SPOCK3
ENSG00000138623	-1.20733735002595	0.0373329270428863	SEMA7A
ENSG00000125249	-0.810284780008357	0.0438831503386841	RAP2A
ENSG00000188859	-1.28292578056175	0.0443122421481219	FAM78B
ENSG00000152822	0.990686496343148	0.0445078981443699	GRM1
ENSG00000143013	0.940421390330742	0.0461986854694641	LMO4
ENSG00000163499	-1.28177302418799	0.0461986854694641	CRYBA2
ENSG00000206432	-0.729770531888977	0.0461986854694641	TMEM200C
ENSG00000139874	-1.02183273148732	0.0498776503093174	SSTR1
